# Supplementary material for: Human milk extracellular vesicles modulate inflammation and cell survival in intestinal and immune cells
Source: Pediatr Res. 2024 Nov 28;98(1):314–26. doi: 10.1038/s41390-024-03757-5 (PMC12411258; doi:10.1038/s41390-024-03757-5)
Supplement: Supplementary file 1 — Supplementary Table S3, S4 and Figure S3 Information [file 41390_2024_3757_MOESM1_ESM.xlsx]

## Sheet: Table S3 - High abundance miRs
	Table S3. Top 100 microRNAs identified in both term and preterm human milk extracellular vesicles. MicroRNAs detected in EVs that have also been found signficantly downregulated in necrotizing enterocolitis intestinal tissue were included in the list of microRNAs and indicated in bold text annotated with "*".
	Top miRs common to term and preterm HM EVs	Counts per million (CPM)
	hsa-miR-148a-3p	217913
	hsa-miR-141-3p*	102430
	hsa-let-7f-5p	97275.7
	hsa-let-7a-5p	74278.8
	hsa-miR-16-5p	64910.1
	hsa-miR-26a-5p	60955
	hsa-let-7b-5p	43944.8
	hsa-miR-200a-3p*	34003.5
	hsa-miR-146b-5p	29317.2
	hsa-miR-21-5p	23751.6
	hsa-let-7i-5p	18712.8
	hsa-miR-200c-3p	17497.5
	hsa-miR-30a-5p	14465.9
	hsa-miR-29a-3p	13082
	hsa-miR-200b-3p	11902.3
	hsa-miR-29c-3p	11704.1
	hsa-let-7c-5p	9000.41
	hsa-miR-30d-5p	8914.99
	hsa-miR-125b-5p	8403.04
	hsa-miR-103a-3p	7547.42
	hsa-miR-103b	7547.42
	hsa-miR-335-5p	7445.8
	hsa-miR-146a-5p	7155.31
	hsa-let-7g-5p	6886.19
	hsa-miR-191-5p	6017.2
	hsa-miR-429	5382.44
	hsa-miR-26b-5p	5322.57
	hsa-miR-125a-5p	5167.46
	hsa-miR-27b-3p	5151.8
	hsa-miR-101-3p	4272.3
	hsa-miR-30e-5p	4096.45
	hsa-miR-19b-3p	3678.18
	hsa-miR-182-5p	3645.54
	hsa-miR-93-5p	3407.63
	hsa-miR-25-3p	3093.01
	hsa-miR-148b-3p	2968.15
	hsa-let-7e-5p	2939.87
	hsa-miR-30b-5p	2616.02
	hsa-miR-195-5p	2251.36
	hsa-miR-205-5p	2195.74
	hsa-miR-224-5p	1870.67
	hsa-miR-186-5p	1769.76
	hsa-miR-30c-5p	1744.14
	hsa-let-7d-5p	1736.69
	hsa-miR-99b-5p	1647.92
	hsa-miR-30a-3p	1602.97
	hsa-miR-99a-5p	1526.43
	hsa-miR-378a-3p	1466.18
	hsa-miR-361-3p	1412.23
	hsa-miR-34a-5p	1357.51
	hsa-miR-151a-3p	1356.34
	hsa-miR-342-3p	1312.99
	hsa-miR-23a-3p	1285.37
	hsa-miR-143-3p	1225.7
	hsa-miR-375-3p*	1113.66
	hsa-miR-92a-3p	1036.88
	hsa-miR-30e-3p	1030.69
	hsa-miR-23b-3p	971.05
	hsa-miR-190a-5p	960.551
	hsa-miR-32-5p	922.487
	hsa-miR-20a-5p	919.487
	hsa-miR-196a-5p	823.755
	hsa-miR-27a-3p	795.283
	hsa-miR-374a-5p	786.747
	hsa-miR-3529-3p	776.109
	hsa-miR-7-5p	776.109
	hsa-miR-365a-3p	775.427
	hsa-miR-365b-3p	775.427
	hsa-miR-29b-3p	747.635
	hsa-miR-181a-5p	746.194
	hsa-miR-183-5p	735.653
	hsa-miR-107	676.47
	hsa-miR-152-3p	626.028
	hsa-miR-28-3p	623.583
	hsa-miR-141-5p*	609.834
	hsa-miR-19a-3p	601.049
	hsa-miR-340-5p	594.832
	hsa-miR-378c	546.174
	hsa-miR-24-3p	542.076
	hsa-miR-190b-5p	468.549
	hsa-miR-15a-5p	454.926
	hsa-miR-96-5p	427.602
	hsa-miR-497-5p	390.682
	hsa-miR-425-5p	373.213
	hsa-miR-339-5p	372.537
	hsa-miR-192-5p*	363.236
	hsa-miR-660-5p	321.441
	hsa-miR-320a-3p	308.134
	hsa-miR-3184-3p	286.669
	hsa-miR-423-5p	286.669
	hsa-miR-98-5p	285.218
	hsa-miR-361-5p	279.709
	hsa-miR-499a-5p	274.609
	hsa-miR-200a-5p*	266.967
	hsa-miR-1260a	261.156
	hsa-miR-1287-5p	256.729
	hsa-miR-3074-5p	255.543
	hsa-miR-15b-5p	252.633
	hsa-miR-221-3p	251.706
	hsa-miR-598-3p	248.422
	hsa-miR-199a-3p	247.1
	hsa-miR-199b-3p	247.1
	hsa-miR-128-3p	243.144
	hsa-miR-223-3p	233.5
	hsa-miR-10a-5p	212.124
	hsa-miR-203a-3p*	196.584
	hsa-miR-146b-3p	185.392
	hsa-miR-142-3p	182.325
	hsa-miR-200b-5p*	171.304
	hsa-miR-31-5p*	13.5159
	hsa-miR-215-5p*	3.86695
	*Signficantly downregulated in NEC intestinal tissue (Source: Ng, P. C. et al. Comparative miRNA expressional profiles and molecular networks in human small bowel tissues of necrotizing enterocolitis and spontaneous intestinal perforation. PLoS One 10, e0135737 (2015))

## Sheet: Table S4 - IPA target analysis
© 2000-2024 QIAGEN. All rights reserved.
ID	Symbol	Expr Log Ratio	Source	miRNA Confidence	Symbol	Molecule Type	Pathway
hsa-let-7a-5p	let-7a-5p (and other miRNAs w/seed GAGGUAG)	0.98	TargetScan Mouse,TargetScan Human	High (predicted),Moderate (predicted)	ADRB2	G-protein coupled receptor	Adrenergic Receptor Signaling Pathway (Enhanced),AMPK Signaling,BBSome Signaling Pathway,Breast Cancer Regulation by Stathmin1,Cachexia Signaling Pathway,cAMP-mediated signaling,Cardiac Hypertrophy Signaling,Cardiac Hypertrophy Signaling (Enhanced),Cargo recognition for clathrin-mediated endocytosis,Cellular Effects of Sildenafil (Viagra),Class A/1 (Rhodopsin-like receptors),Clathrin-mediated end…
hsa-let-7a-5p	let-7a-5p (and other miRNAs w/seed GAGGUAG)	0.98	TargetScan Mouse,TargetScan Human	High (predicted)	ADRB3	G-protein coupled receptor	Adrenergic Receptor Signaling Pathway (Enhanced),AMPK Signaling,BBSome Signaling Pathway,Breast Cancer Regulation by Stathmin1,Cachexia Signaling Pathway,cAMP-mediated signaling,Cardiac Hypertrophy Signaling,Cellular Effects of Sildenafil (Viagra),Class A/1 (Rhodopsin-like receptors),CREB Signaling in Neurons,FAK Signaling,G alpha (s) signalling events,G-Protein Coupled Receptor Signaling,GPCR-Me…
hsa-let-7a-5p	let-7a-5p (and other miRNAs w/seed GAGGUAG)	0.98	TargetScan Human	High (predicted)	AIFM1	enzyme	Apoptosis Signaling,Mitochondrial Dysfunction,Multiple Sclerosis Signaling Pathway,NAD Signaling Pathway,Tumoricidal Function of Hepatic Natural Killer Cells
hsa-let-7a-5p	let-7a-5p (and other miRNAs w/seed GAGGUAG)	0.98	TargetScan Mouse,TargetScan Human	High (predicted)	AVEN	other	Intrinsic Pathway for Apoptosis
hsa-let-7a-5p	let-7a-5p (and other miRNAs w/seed GAGGUAG)	0.98	TargetScan Mouse,Ingenuity Expert Findings,TargetScan Human	Experimentally Observed,Moderate (predicted)	BCL2L1	other	Amyotrophic Lateral Sclerosis Signaling,Apoptosis Signaling,B Cell Receptor Signaling,CD27 Signaling in Lymphocytes,Chronic Myeloid Leukemia Signaling,Colorectal Cancer Metastasis Signaling,CTLA4 Signaling in Cytotoxic T Lymphocytes,DNA damage-induced 14-3-3σ Signaling,Docosahexaenoic Acid (DHA) Signaling,Erythropoietin Signaling Pathway,Glucocorticoid Receptor Signaling,GM-CSF Signaling,Huntingt…
hsa-let-7a-5p	let-7a-5p (and other miRNAs w/seed GAGGUAG)	0.98	TargetScan Mouse	High (predicted)	Calm1 (includes others)	other	Acetylcholine Receptor Signaling Pathway,Adrenomedullin signaling pathway,Androgen Signaling,Apelin Endothelial Signaling Pathway,Autophagy,B Cell Receptor Signaling,Calcium Signaling,Calcium-induced T Lymphocyte Apoptosis,cAMP-mediated signaling,Cardiac Hypertrophy Signaling,Cardiac Hypertrophy Signaling (Enhanced),CCR3 Signaling in Eosinophils,CCR5 Signaling in Macrophages,CD28 Signaling in T H…
hsa-let-7a-5p	let-7a-5p (and other miRNAs w/seed GAGGUAG)	0.98	TargetScan Mouse,TargetScan Human,miRecords	Experimentally Observed,High (predicted)	CASP3	peptidase	Acetylcholine Receptor Signaling Pathway,Adrenomedullin signaling pathway,Amyotrophic Lateral Sclerosis Signaling,Apoptosis Signaling,Apoptotic execution phase,BAG2 Signaling Pathway,Cachexia Signaling Pathway,Caspase activation via Dependence Receptors in the absence of ligand,CD27 Signaling in Lymphocytes,Cellular Effects of Sildenafil (Viagra),Colorectal Cancer Metastasis Signaling,Coronavirus…
hsa-let-7a-5p	let-7a-5p (and other miRNAs w/seed GAGGUAG)	0.98	TargetScan Human	High (predicted)	CDKN1A	kinase	Activin Inhibin Signaling Pathway,AMPK Signaling,Antiproliferative Role of Somatostatin Receptor 2,Aryl Hydrocarbon Receptor Signaling,ATM Signaling,BAG2 Signaling Pathway,BEX2 Signaling Pathway,Bladder Cancer Signaling,Cell Cycle Checkpoints,Cell Cycle: G1/S Checkpoint Regulation,Cell Cycle: G2/M DNA Damage Checkpoint Regulation,CGAS-STING Signaling Pathway,Chronic Myeloid Leukemia Signaling,Cyc…
hsa-let-7a-5p	let-7a-5p (and other miRNAs w/seed GAGGUAG)	0.98	TarBase	Experimentally Observed	CHMP2A	other	Endosomal Sorting Complex Required For Transport (ESCRT),Late endosomal microautophagy,Macroautophagy,Mechanisms of Viral Exit from Host Cells,Microautophagy Signaling Pathway,Mitotic Metaphase and Anaphase,Pyroptosis,trans-Golgi Network Vesicle Budding
hsa-let-7a-5p	let-7a-5p (and other miRNAs w/seed GAGGUAG)	0.98	TargetScan Mouse	High (predicted)	CHP1	transcription regulator	ABRA Signaling Pathway,Autophagy,Axonal Guidance Signaling,Calcium Signaling,Calcium-induced T Lymphocyte Apoptosis,Cardiac Hypertrophy Signaling,Cardiac Hypertrophy Signaling (Enhanced),CD28 Signaling in T Helper Cells,Cellular Effects of Sildenafil (Viagra),Chaperone Mediated Autophagy Signaling Pathway,Chronic Myeloid Leukemia Signaling,Clathrin-mediated Endocytosis Signaling,CLEAR Signaling P…
hsa-let-7a-5p	let-7a-5p (and other miRNAs w/seed GAGGUAG)	0.98	TargetScan Mouse	High (predicted)	DFFA	enzyme	Apoptosis Signaling,Apoptotic execution phase,Cytotoxic T Lymphocyte-mediated Apoptosis of Target Cells,Death Receptor Signaling,Granzyme B Signaling,Induction of Apoptosis by HIV1,Tumoricidal Function of Hepatic Natural Killer Cells
hsa-let-7a-5p	let-7a-5p (and other miRNAs w/seed GAGGUAG)	0.98	TarBase	Experimentally Observed	DSP	other	Apoptotic execution phase,ILK Signaling,Keratinization,Neutrophil degranulation,RHO GTPase cycle
hsa-let-7a-5p	let-7a-5p (and other miRNAs w/seed GAGGUAG)	0.98	TargetScan Mouse,TargetScan Human	High (predicted),Moderate (predicted)	ELP1	other	4-1BB Signaling in T Lymphocytes,Activation of IRF by Cytosolic Pattern Recognition Receptors,Acute Phase Response Signaling,Angiopoietin Signaling,Apoptosis Signaling,April Mediated Signaling,B Cell Activating Factor Signaling,B Cell Receptor Signaling,CD27 Signaling in Lymphocytes,CD28 Signaling in T Helper Cells,CD40 Signaling,Death Receptor Signaling,Dendritic Cell Maturation,G-Protein Couple…
hsa-let-7a-5p	let-7a-5p (and other miRNAs w/seed GAGGUAG)	0.98	miRecords	Experimentally Observed	FANCD2	other	ATM Signaling,Fanconi Anemia Pathway,Ferroptosis Signaling Pathway,Hereditary Breast Cancer Signaling,Molecular Mechanisms of Cancer,Role of BRCA1 in DNA Damage Response,TP53 Regulates Transcription of DNA Repair Genes
hsa-let-7a-5p	let-7a-5p (and other miRNAs w/seed GAGGUAG)	0.98	TargetScan Human	High (predicted)	FAS	transmembrane receptor	Allograft Rejection Signaling,Altered T Cell and B Cell Signaling in Rheumatoid Arthritis,Apelin Liver Signaling Pathway,Apoptosis Signaling,Aryl Hydrocarbon Receptor Signaling,Autoimmune Thyroid Disease Signaling,Caspase activation via Death Receptors in the presence of ligand,CCR5 Signaling in Macrophages,Cellular Effects of Sildenafil (Viagra),Chronic Myeloid Leukemia Signaling,Crosstalk betwe…
hsa-let-7a-5p	let-7a-5p (and other miRNAs w/seed GAGGUAG)	0.98	TargetScan Mouse,TargetScan Human	High (predicted)	FASLG	cytokine	Adrenergic Receptor Signaling Pathway (Enhanced),Airway Pathology in Chronic Obstructive Pulmonary Disease,Allograft Rejection Signaling,Altered T Cell and B Cell Signaling in Rheumatoid Arthritis,Apoptosis Signaling,Aryl Hydrocarbon Receptor Signaling,Autism Signaling Pathway,Autoimmune Thyroid Disease Signaling,Cachexia Signaling Pathway,Cardiac Hypertrophy Signaling (Enhanced),Caspase activati…
hsa-let-7a-5p	let-7a-5p (and other miRNAs w/seed GAGGUAG)	0.98	TargetScan Mouse,TargetScan Human	High (predicted)	GNG5	other	Activation of kainate receptors upon glutamate binding,AMPK Signaling,Androgen Signaling,Antiproliferative Role of Somatostatin Receptor 2,Apelin Endothelial Signaling Pathway,Apelin Muscle Signaling Pathway,Axonal Guidance Signaling,Beta-catenin independent WNT signaling,Breast Cancer Regulation by Stathmin1,Cardiac Hypertrophy Signaling,Cardiac Hypertrophy Signaling (Enhanced),Cardiac β-adrener…
hsa-let-7a-5p	let-7a-5p (and other miRNAs w/seed GAGGUAG)	0.98	miRecords	Experimentally Observed	HMOX1	enzyme	Acetylcholine Receptor Signaling Pathway,Acute Phase Response Signaling,Antioxidant Action of Vitamin C,Choline Biosynthesis III,CTLA4 Signaling in Cytotoxic T Lymphocytes,Cytoprotection by HMOX1,DHCR24 Signaling Pathway,Docosahexaenoic Acid (DHA) Signaling,Endothelin-1 Signaling,Fcγ Receptor-mediated Phagocytosis in Macrophages and Monocytes,Ferroptosis Signaling Pathway,FXR/RXR Activation,Gluta…
hsa-let-7a-5p	let-7a-5p (and other miRNAs w/seed GAGGUAG)	0.98	TargetScan Mouse	High (predicted)	IFNA4	cytokine	Activation of IRF by Cytosolic Pattern Recognition Receptors,CGAS-STING Signaling Pathway,Coronavirus Pathogenesis Pathway,DDX58/IFIH1-mediated induction of interferon-alpha/beta,Factors involved in megakaryocyte development and platelet production,Glucocorticoid Receptor Signaling,IL-12 Signaling and Production in Macrophages,Immunogenic Cell Death Signaling Pathway,Interferon alpha/beta signali…
hsa-let-7a-5p	let-7a-5p (and other miRNAs w/seed GAGGUAG)	0.98	TargetScan Mouse	High (predicted)	IL12A	cytokine	Adrenergic Receptor Signaling Pathway (Enhanced),Airway Inflammation in Asthma,Airway Pathology in Chronic Obstructive Pulmonary Disease,Altered T Cell and B Cell Signaling in Rheumatoid Arthritis,Autism Signaling Pathway,Cachexia Signaling Pathway,Cardiac Hypertrophy Signaling (Enhanced),CDX Gastrointestinal Cancer Signaling Pathway,CGAS-STING Signaling Pathway,Communication between Innate and A…
hsa-let-7a-5p	let-7a-5p (and other miRNAs w/seed GAGGUAG)	0.98	TargetScan Mouse,TargetScan Human	High (predicted)	IL13	cytokine	Adrenergic Receptor Signaling Pathway (Enhanced),Airway Inflammation in Asthma,Airway Pathology in Chronic Obstructive Pulmonary Disease,Autism Signaling Pathway,Cachexia Signaling Pathway,Cardiac Hypertrophy Signaling (Enhanced),CDX Gastrointestinal Cancer Signaling Pathway,CGAS-STING Signaling Pathway,Differential Regulation of Cytokine Production in Intestinal Epithelial Cells by IL-17A and IL…
hsa-let-7a-5p	let-7a-5p (and other miRNAs w/seed GAGGUAG)	0.98	TarBase,miRecords	Experimentally Observed	KRAS	enzyme	14-3-3-mediated Signaling,Actin Cytoskeleton Signaling,Actin Nucleation by ARP-WASP Complex,Activation of NMDA receptors and postsynaptic events,Acute Myeloid Leukemia Signaling,Acute Phase Response Signaling,Adrenomedullin signaling pathway,Agrin Interactions at Neuromuscular Junction,Aldosterone Signaling in Epithelial Cells,Angiopoietin Signaling,Antiproliferative Role of Somatostatin Receptor…
hsa-let-7a-5p	let-7a-5p (and other miRNAs w/seed GAGGUAG)	0.98	TargetScan Human	High (predicted)	MAP3K13	kinase	B Cell Receptor Signaling,Cardiac Hypertrophy Signaling,Cardiac Hypertrophy Signaling (Enhanced),CD27 Signaling in Lymphocytes,G-Protein Coupled Receptor Signaling,Germ Cell-Sertoli Cell Junction Signaling,GNRH Signaling,HGF Signaling,Natural Killer Cell Signaling,NGF Signaling,PKCθ Signaling in T Lymphocytes,Production of Nitric Oxide and Reactive Oxygen Species in Macrophages,RANK Signaling in …
hsa-let-7a-5p	let-7a-5p (and other miRNAs w/seed GAGGUAG)	0.98	TargetScan Mouse,TargetScan Human	High (predicted)	MAP4K3	kinase	CLEAR Signaling Pathway,SAPK/JNK Signaling
hsa-let-7a-5p	let-7a-5p (and other miRNAs w/seed GAGGUAG)	0.98	Ingenuity Expert Findings,TarBase,miRecords	Experimentally Observed	MYC	transcription regulator	Acute Myeloid Leukemia Signaling,Aryl Hydrocarbon Receptor Signaling,Autophagy,BAG2 Signaling Pathway,Beta-catenin independent WNT signaling,Bladder Cancer Signaling,Cardiac Hypertrophy Signaling (Enhanced),Cell Cycle: G1/S Checkpoint Regulation,Chaperone Mediated Autophagy Signaling Pathway,Chronic Myeloid Leukemia Signaling,Circadian Rhythm Signaling,Cohesin Chromatin Regulation Pathway,Colorec…
hsa-let-7a-5p	let-7a-5p (and other miRNAs w/seed GAGGUAG)	0.98	TargetScan Mouse,TargetScan Human,miRecords	Experimentally Observed,High (predicted)	NRAS	enzyme	14-3-3-mediated Signaling,Actin Cytoskeleton Signaling,Actin Nucleation by ARP-WASP Complex,Activation of NMDA receptors and postsynaptic events,Acute Myeloid Leukemia Signaling,Acute Phase Response Signaling,Adrenomedullin signaling pathway,Agrin Interactions at Neuromuscular Junction,Angiopoietin Signaling,Antiproliferative Role of Somatostatin Receptor 2,Apelin Endothelial Signaling Pathway,Ap…
hsa-let-7a-5p	let-7a-5p (and other miRNAs w/seed GAGGUAG)	0.98	TargetScan Mouse,TargetScan Human	High (predicted),Moderate (predicted)	PARP16	enzyme	Death Receptor Signaling,Multiple Sclerosis Signaling Pathway,NAD Signaling Pathway,Retinoic acid Mediated Apoptosis Signaling,Ribonucleotide Reductase Signaling Pathway,UVA-Induced MAPK Signaling
hsa-let-7a-5p	let-7a-5p (and other miRNAs w/seed GAGGUAG)	0.98	TargetScan Mouse,TargetScan Human	High (predicted)	PLA2G2F	enzyme	Antioxidant Action of Vitamin C,Atherosclerosis Signaling,CCR3 Signaling in Eosinophils,Docosahexaenoic Acid (DHA) Signaling,Eicosanoid Signaling,Endothelin-1 Signaling,ERK/MAPK Signaling,Fc Epsilon RI Signaling,Gap Junction Signaling,Glucocorticoid Receptor Signaling,Glutaminergic Receptor Signaling Pathway (Enhanced),Glycerophospholipid biosynthesis,MIF Regulation of Innate Immunity,MIF-mediate…
hsa-let-7a-5p	let-7a-5p (and other miRNAs w/seed GAGGUAG)	0.98	TargetScan Mouse,TargetScan Human	High (predicted)	PLA2G3	enzyme	Antioxidant Action of Vitamin C,Atherosclerosis Signaling,CCR3 Signaling in Eosinophils,Docosahexaenoic Acid (DHA) Signaling,Eicosanoid Signaling,Endothelin-1 Signaling,ERK/MAPK Signaling,Fc Epsilon RI Signaling,Gap Junction Signaling,Glucocorticoid Receptor Signaling,Glutaminergic Receptor Signaling Pathway (Enhanced),MIF Regulation of Innate Immunity,MIF-mediated Glucocorticoid Regulation,Necro…
hsa-let-7a-5p	let-7a-5p (and other miRNAs w/seed GAGGUAG)	0.98	Ingenuity Expert Findings	Experimentally Observed	PLEC	other	Apoptotic execution phase,Assembly of collagen fibrils and other multimeric structures,Cell junction organization,Nuclear Cytoskeleton Signaling Pathway
hsa-let-7a-5p	let-7a-5p (and other miRNAs w/seed GAGGUAG)	0.98	TargetScan Mouse,TargetScan Human	High (predicted)	PRKAR2A	kinase	Acetylcholine Receptor Signaling Pathway,Activation of NMDA receptors and postsynaptic events,Adrenergic Receptor Signaling Pathway (Enhanced),Adrenomedullin signaling pathway,AMPK Signaling,Amyloid Processing,Androgen Signaling,Apelin Adipocyte Signaling Pathway,Apelin Pancreas Signaling Pathway,Autism Signaling Pathway,Autophagy,Axonal Guidance Signaling,BBSome Signaling Pathway,BMP signaling p…
hsa-let-7a-5p	let-7a-5p (and other miRNAs w/seed GAGGUAG)	0.98	Ingenuity Expert Findings	Experimentally Observed	RAS (family)	group	14-3-3-mediated Signaling,Actin Cytoskeleton Signaling,Actin Nucleation by ARP-WASP Complex,Acute Myeloid Leukemia Signaling,Acute Phase Response Signaling,Adrenomedullin signaling pathway,Agrin Interactions at Neuromuscular Junction,Angiopoietin Signaling,Antiproliferative Role of Somatostatin Receptor 2,Apelin Endothelial Signaling Pathway,Apoptosis Signaling,Autism Signaling Pathway,Axonal Gui…
hsa-let-7a-5p	let-7a-5p (and other miRNAs w/seed GAGGUAG)	0.98	TargetScan Human	High (predicted)	S100A8	other	Antimicrobial peptides,Atherosclerosis Signaling,Class I MHC mediated antigen processing and presentation,Clathrin-mediated Endocytosis Signaling,IL-12 Signaling and Production in Macrophages,LXR/RXR Activation,MyD88:MAL(TIRAP) cascade initiated on plasma membrane,Neutrophil degranulation,Osteoarthritis Pathway,Production of Nitric Oxide and Reactive Oxygen Species in Macrophages,Regulation of TL…
hsa-let-7a-5p	let-7a-5p (and other miRNAs w/seed GAGGUAG)	0.98	TarBase	Experimentally Observed	SLC25A13	transporter	Aspartate and asparagine metabolism,Glucose metabolism,Induction of Apoptosis by HIV1,Mitochondrial protein import,Necroptosis Signaling Pathway
hsa-let-7a-5p	let-7a-5p (and other miRNAs w/seed GAGGUAG)	0.98	TarBase	Experimentally Observed	SLC38A1	transporter	Ferroptosis Signaling Pathway,Glutamate Receptor Signaling,Glutaminergic Receptor Signaling Pathway (Enhanced),Neurotransmitter uptake and metabolism In glial cells,Transport of inorganic cations/anions and amino acids/oligopeptides
hsa-let-7a-5p	let-7a-5p (and other miRNAs w/seed GAGGUAG)	0.98	TargetScan Mouse,TargetScan Human	High (predicted),Moderate (predicted)	SOCS1	other	Acute Phase Response Signaling,Class I MHC mediated antigen processing and presentation,FAK Signaling,Growth hormone receptor signaling,Growth Hormone Signaling,Hematoma Resolution Signaling Pathway,IGF-1 Signaling,IL-13 Signaling Pathway,IL-2 Signaling,IL-4 Signaling,IL-6 Signaling,IL-7 Signaling Pathway,Interferon alpha/beta signaling,Interferon gamma signaling,Interferon Signaling,Interleukin-…
hsa-let-7a-5p	let-7a-5p (and other miRNAs w/seed GAGGUAG)	0.98	TargetScan Human	High (predicted)	SOCS4	other	Acute Phase Response Signaling,FAK Signaling,Growth Hormone Signaling,IGF-1 Signaling,JAK/STAT Signaling,NAFLD Signaling Pathway,Prolactin Signaling,STAT3 Pathway,Transcriptional regulation by RUNX1,Type I Diabetes Mellitus Signaling,Type II Diabetes Mellitus Signaling
hsa-let-7a-5p	let-7a-5p (and other miRNAs w/seed GAGGUAG)	0.98	TargetScan Mouse,TargetScan Human	High (predicted),Moderate (predicted)	TIMM17B	transporter	Mitochondrial protein import,Necroptosis Signaling Pathway,Neutrophil Extracellular Trap Signaling Pathway,Sirtuin Signaling Pathway
hsa-let-7a-5p	let-7a-5p (and other miRNAs w/seed GAGGUAG)	0.98	miRecords	Experimentally Observed	TLR4	transmembrane receptor	Activin Inhibin Signaling Pathway,Altered T Cell and B Cell Signaling in Rheumatoid Arthritis,Autophagy,Cachexia Signaling Pathway,Caspase activation via Death Receptors in the presence of ligand,Class I MHC mediated antigen processing and presentation,CLEAR Signaling Pathway,Colorectal Cancer Metastasis Signaling,Communication between Innate and Adaptive Immune Cells,Crosstalk between Dendritic …
hsa-let-7a-5p	let-7a-5p (and other miRNAs w/seed GAGGUAG)	0.98	TargetScan Human	High (predicted)	TNFSF10	cytokine	Adrenergic Receptor Signaling Pathway (Enhanced),Airway Pathology in Chronic Obstructive Pulmonary Disease,Autism Signaling Pathway,Cachexia Signaling Pathway,Cardiac Hypertrophy Signaling (Enhanced),Caspase activation via Death Receptors in the presence of ligand,CDX Gastrointestinal Cancer Signaling Pathway,CGAS-STING Signaling Pathway,Chronic Myeloid Leukemia Signaling,Crosstalk between Dendri…
hsa-let-7a-5p	let-7a-5p (and other miRNAs w/seed GAGGUAG)	0.98	TargetScan Human	High (predicted)	TP53	transcription regulator	Adipogenesis pathway,Amyotrophic Lateral Sclerosis Signaling,Apoptosis Signaling,Aryl Hydrocarbon Receptor Signaling,ATM Signaling,Autophagy,BAG2 Signaling Pathway,Basal Cell Carcinoma Signaling,BER (Base Excision Repair) Pathway,Bladder Cancer Signaling,Breast Cancer Regulation by Stathmin1,Cancer Drug Resistance by Drug Efflux,Cell Cycle Checkpoints,Cell Cycle: G1/S Checkpoint Regulation,Cell C…
hsa-let-7a-5p	let-7a-5p (and other miRNAs w/seed GAGGUAG)	0.98	miRecords	Experimentally Observed	VIM	other	14-3-3-mediated Signaling,Aggrephagy,Apoptotic execution phase,Chaperone Mediated Autophagy,CSDE1 Signaling Pathway,Endocannabinoid Cancer Inhibition Pathway,HIF1α Signaling,HOTAIR Regulatory Pathway,ID1 Signaling Pathway,ILK Signaling,Interleukin-4 and Interleukin-13 signaling,Late endosomal microautophagy,MSP-RON Signaling in Cancer Cells Pathway,Pulmonary Fibrosis Idiopathic Signaling Pathway,…
hsa-miR-99b-5p	miR-100-5p (and other miRNAs w/seed ACCCGUA)	0.925	TargetScan Mouse,Ingenuity Expert Findings,TargetScan Human,miRecords	Experimentally Observed,High (predicted),Moderate (predicted)	MTOR	kinase	Acute Myeloid Leukemia Signaling,Acute Phase Response Signaling,Amino acids regulate mTORC1,AMPK Signaling,Apelin Endothelial Signaling Pathway,Autism Signaling Pathway,Autophagy,B Cell Receptor Signaling,BEX2 Signaling Pathway,Breast Cancer Regulation by Stathmin1,Cachexia Signaling Pathway,Cardiac Hypertrophy Signaling,Cardiac Hypertrophy Signaling (Enhanced),Cellular Effects of Sildenafil (Via…
hsa-miR-99b-5p	miR-100-5p (and other miRNAs w/seed ACCCGUA)	0.925	TargetScan Human	High (predicted)	NLRP2	other	Oxytocin in Brain Signaling Pathway,Pathogen Induced Cytokine Storm Signaling Pathway,Pyroptosis Signaling Pathway,Role of PKR in Interferon Induction and Antiviral Response,TREM1 Signaling
hsa-miR-99b-5p	miR-100-5p (and other miRNAs w/seed ACCCGUA)	0.925	TargetScan Mouse,TargetScan Human	High (predicted),Moderate (predicted)	PPP3CA	phosphatase	3-phosphoinositide Biosynthesis,3-phosphoinositide Degradation,ABRA Signaling Pathway,Amyotrophic Lateral Sclerosis Signaling,Autophagy,Axonal Guidance Signaling,B Cell Receptor Signaling,Beta-catenin independent WNT signaling,C-type lectin receptors (CLRs),Calcium Signaling,Calcium-induced T Lymphocyte Apoptosis,cAMP-mediated signaling,Cardiac Hypertrophy Signaling,Cardiac Hypertrophy Signaling …
hsa-miR-101-3p	miR-101-3p (and other miRNAs w/seed ACAGUAC)	0.488	TargetScan Mouse,TargetScan Human	High (predicted)	APP	other	Advanced glycosylation endproduct receptor signaling,Amyloid fiber formation,Amyloid Processing,Chaperone Mediated Autophagy Signaling Pathway,Class A/1 (Rhodopsin-like receptors),DDX58/IFIH1-mediated induction of interferon-alpha/beta,DHCR24 Signaling Pathway,Docosahexaenoic Acid (DHA) Signaling,Ephrin A Signaling,Extracellular matrix organization,G alpha (i) signalling events,G alpha (q) signal…
hsa-miR-101-3p	miR-101-3p (and other miRNAs w/seed ACAGUAC)	0.488	TargetScan Mouse,TargetScan Human	High (predicted)	EMP1	other	Ferroptosis Signaling Pathway
hsa-miR-101-3p	miR-101-3p (and other miRNAs w/seed ACAGUAC)	0.488	TargetScan Mouse,TargetScan Human	High (predicted)	FOS	transcription regulator	14-3-3-mediated Signaling,ABRA Signaling Pathway,Activin Inhibin Signaling Pathway,Acute Phase Response Signaling,Adrenomedullin signaling pathway,Apelin Endothelial Signaling Pathway,April Mediated Signaling,Aryl Hydrocarbon Receptor Signaling,Autophagy,B Cell Activating Factor Signaling,CCR5 Signaling in Macrophages,CD27 Signaling in Lymphocytes,CD28 Signaling in T Helper Cells,CD40 Signaling,C…
hsa-miR-101-3p	miR-101-3p (and other miRNAs w/seed ACAGUAC)	0.488	TargetScan Mouse,TargetScan Human	High (predicted),Moderate (predicted)	GCLC	enzyme	Ferroptosis Signaling Pathway,Glutathione Biosynthesis,NFE2L2 regulating anti-oxidant/detoxification enzymes,NRF2-mediated Oxidative Stress Response,Xenobiotic Metabolism General Signaling Pathway,Xenobiotic Metabolism Signaling,γ-glutamyl Cycle
hsa-miR-101-3p	miR-101-3p (and other miRNAs w/seed ACAGUAC)	0.488	TargetScan Human	High (predicted)	H2AZ2	other	Activated PKN1 stimulates transcription of AR regulated genes KLK2 and KLK3,Activation of anterior HOX genes in hindbrain during early embryogenesis,B-WICH complex positively regulates rRNA expression,Cohesin Chromatin Regulation Pathway,DNA Damage/Telomere Stress Induced Senescence,DNA methylation,DNA Replication Pre-Initiation,ERCC6 (CSB) and EHMT2 (G9a) positively regulate rRNA expression,ESR-…
hsa-miR-101-3p	miR-101-3p (and other miRNAs w/seed ACAGUAC)	0.488	TargetScan Human,miRecords	Experimentally Observed,Moderate (predicted)	MCL1	transporter	Apoptosis Signaling,Chaperone Mediated Autophagy Signaling Pathway,Chronic Myeloid Leukemia Signaling,IL-27 Signaling Pathway,IL-6 Signaling,IL-7 Signaling Pathway,Interleukin-4 and Interleukin-13 signaling,MYC Mediated Apoptosis Signaling,Neutrophil Extracellular Trap Signaling Pathway,PI3K/AKT Signaling,Role of JAK family kinases in IL-6-type Cytokine Signaling,Systemic Lupus Erythematosus in B…
hsa-miR-101-3p	miR-101-3p (and other miRNAs w/seed ACAGUAC)	0.488	TargetScan Mouse,TargetScan Human	High (predicted),Moderate (predicted)	NEK7	kinase	Inflammasome pathway,Mitotic Prometaphase,Mitotic Prophase,Pyroptosis Signaling Pathway
hsa-miR-101-3p	miR-101-3p (and other miRNAs w/seed ACAGUAC)	0.488	TargetScan Mouse,TargetScan Human	High (predicted)	RAP1B	enzyme	14-3-3-mediated Signaling,Actin Cytoskeleton Signaling,Actin Nucleation by ARP-WASP Complex,Acute Myeloid Leukemia Signaling,Acute Phase Response Signaling,Adrenomedullin signaling pathway,Agrin Interactions at Neuromuscular Junction,Angiopoietin Signaling,Antiproliferative Role of Somatostatin Receptor 2,Apelin Endothelial Signaling Pathway,Apoptosis Signaling,Autism Signaling Pathway,Axonal Gui…
hsa-miR-101-3p	miR-101-3p (and other miRNAs w/seed ACAGUAC)	0.488	TargetScan Mouse,TargetScan Human	High (predicted),Moderate (predicted)	SOCS2	other	Acute Phase Response Signaling,FAK Signaling,FLT3 Signaling,Growth hormone receptor signaling,Growth Hormone Signaling,IGF-1 Signaling,IL-9 Signaling,Interleukin-7 signaling,JAK/STAT Signaling,NAFLD Signaling Pathway,Neddylation,Prolactin Signaling,Role of JAK2 in Hormone-like Cytokine Signaling,STAT3 Pathway,Type I Diabetes Mellitus Signaling,Type II Diabetes Mellitus Signaling
hsa-miR-101-3p	miR-101-3p (and other miRNAs w/seed ACAGUAC)	0.488	TargetScan Human	High (predicted)	SOCS5	cytokine	Acute Phase Response Signaling,FAK Signaling,Growth Hormone Signaling,IGF-1 Signaling,Interleukin-4 and Interleukin-13 signaling,JAK/STAT Signaling,NAFLD Signaling Pathway,Neddylation,Prolactin Signaling,STAT3 Pathway,Type I Diabetes Mellitus Signaling,Type II Diabetes Mellitus Signaling
hsa-miR-101-3p	miR-101-3p (and other miRNAs w/seed ACAGUAC)	0.488	TargetScan Mouse,TargetScan Human	High (predicted)	UBE2D1	enzyme	BAG2 Signaling Pathway,C-type lectin receptors (CLRs),Cell Cycle Checkpoints,Cellular response to hypoxia,Class I MHC mediated antigen processing and presentation,DDX58/IFIH1-mediated induction of interferon-alpha/beta,Deubiquitination,DNA Replication Pre-Initiation,E3 ubiquitin ligases ubiquitinate target proteins,Fc epsilon receptor (FCERI) signaling,Hypoxia Signaling in the Cardiovascular Syst…
hsa-miR-101-3p	miR-101-3p (and other miRNAs w/seed ACAGUAC)	0.488	TargetScan Mouse	High (predicted)	UBE2D2	enzyme	C-type lectin receptors (CLRs),Cellular response to hypoxia,Class I MHC mediated antigen processing and presentation,DDX58/IFIH1-mediated induction of interferon-alpha/beta,E3 ubiquitin ligases ubiquitinate target proteins,Fc epsilon receptor (FCERI) signaling,Hypoxia Signaling in the Cardiovascular System,MyD88-independent TLR4 cascade,Neddylation,Peroxisomal protein import,Protein ubiquitinatio…
hsa-miR-101-3p	miR-101-3p (and other miRNAs w/seed ACAGUAC)	0.488	TargetScan Mouse,TargetScan Human	High (predicted)	UBE2D3	enzyme	Cellular response to hypoxia,Class I MHC mediated antigen processing and presentation,DDX58/IFIH1-mediated induction of interferon-alpha/beta,E3 ubiquitin ligases ubiquitinate target proteins,Hypoxia Signaling in the Cardiovascular System,MyD88-independent TLR4 cascade,Neddylation,Peroxisomal protein import,Protein Ubiquitination Pathway,Signaling by CSF3 (G-CSF),TNF signaling,Toll Like Receptor …
hsa-miR-103a-3p	miR-103-3p (and other miRNAs w/seed GCAGCAU)	0.405	TargetScan Human	High (predicted)	BAK1	transporter	Apoptosis Signaling,BEX2 Signaling Pathway,IL-7 Signaling Pathway,Immunogenic Cell Death Signaling Pathway,Induction of Apoptosis by HIV1,Interferon Signaling,Intrinsic Pathway for Apoptosis,Molecular Mechanisms of Cancer,NAFLD Signaling Pathway,Pyroptosis
hsa-miR-103a-3p	miR-103-3p (and other miRNAs w/seed GCAGCAU)	0.405	TargetScan Human	High (predicted)	CD80	transmembrane receptor	Allograft Rejection Signaling,Altered T Cell and B Cell Signaling in Rheumatoid Arthritis,Autoimmune Thyroid Disease Signaling,B Cell Development,CD28 Signaling in T Helper Cells,Communication between Innate and Adaptive Immune Cells,Costimulation by the CD28 family,Crosstalk between Dendritic Cells and Natural Killer Cells,CTLA4 Signaling in Cytotoxic T Lymphocytes,Dendritic Cell Maturation,Graf…
hsa-miR-103a-3p	miR-103-3p (and other miRNAs w/seed GCAGCAU)	0.405	miRecords	Experimentally Observed	CRKL	kinase	Actin Cytoskeleton Signaling,Axonal Guidance Signaling,Chronic Myeloid Leukemia Signaling,Ephrin Receptor Signaling,ERK/MAPK Signaling,FAK Signaling,FGF Signaling,HGF Signaling,IL-3 Signaling,Insulin Receptor Signaling,Integrin Signaling,Interleukin-3, Interleukin-5 and GM-CSF signaling,Leukocyte Extravasation Signaling,Neuregulin Signaling,PDGF Signaling,Phagosome Formation,Reelin Signaling in N…
hsa-miR-103a-3p	miR-103-3p (and other miRNAs w/seed GCAGCAU)	0.405	miRecords	Experimentally Observed	FBXW11	enzyme	C-type lectin receptors (CLRs),Class I MHC mediated antigen processing and presentation,Fc epsilon receptor (FCERI) signaling,Interleukin-1 family signaling,MAP kinase activation,Mitotic G2-G2/M phases,Neddylation,NIK-->noncanonical NF-kB signaling,Signaling by the B Cell Receptor (BCR),TCR signaling
hsa-miR-103a-3p	miR-103-3p (and other miRNAs w/seed GCAGCAU)	0.405	TargetScan Mouse,TargetScan Human	High (predicted),Moderate (predicted)	FLOT2	other	Caveolar-mediated Endocytosis Signaling,RHO GTPase cycle,RIPK1-mediated regulated necrosis,Synaptic adhesion-like molecules
hsa-miR-103a-3p	miR-103-3p (and other miRNAs w/seed GCAGCAU)	0.405	TargetScan Mouse,TargetScan Human	High (predicted)	N4BP1	enzyme	TAK1-dependent IKK and NF-kappa-B activation
hsa-miR-103a-3p	miR-103-3p (and other miRNAs w/seed GCAGCAU)	0.405	TargetScan Mouse	High (predicted)	PIK3CB	kinase	14-3-3-mediated Signaling,3-phosphoinositide Biosynthesis,Acetylcholine Receptor Signaling Pathway,Actin Cytoskeleton Signaling,Activin Inhibin Signaling Pathway,Acute Myeloid Leukemia Signaling,Acute Phase Response Signaling,Adrenomedullin signaling pathway,Aldosterone Signaling in Epithelial Cells,AMPK Signaling,Amyotrophic Lateral Sclerosis Signaling,Angiopoietin Signaling,Antiproliferative Ro…
hsa-miR-103a-3p	miR-103-3p (and other miRNAs w/seed GCAGCAU)	0.405	TargetScan Mouse	High (predicted)	PLA2G2D	enzyme	Antioxidant Action of Vitamin C,Atherosclerosis Signaling,CCR3 Signaling in Eosinophils,Docosahexaenoic Acid (DHA) Signaling,Eicosanoid Signaling,Endothelin-1 Signaling,ERK/MAPK Signaling,Fc Epsilon RI Signaling,Gap Junction Signaling,Glucocorticoid Receptor Signaling,Glutaminergic Receptor Signaling Pathway (Enhanced),Glycerophospholipid biosynthesis,MIF Regulation of Innate Immunity,MIF-mediate…
hsa-miR-103a-3p	miR-103-3p (and other miRNAs w/seed GCAGCAU)	0.405	TargetScan Human	High (predicted)	PRKAG3	kinase	Activation of NMDA receptors and postsynaptic events,AMPK Signaling,Apelin Adipocyte Signaling Pathway,Apelin Cardiac Fibroblast Signaling Pathway,Apelin Endothelial Signaling Pathway,Apelin Muscle Signaling Pathway,Apelin Pancreas Signaling Pathway,Autophagy,Cachexia Signaling Pathway,Cellular Effects of Sildenafil (Viagra),Chaperone Mediated Autophagy Signaling Pathway,Chronic Myeloid Leukemia …
hsa-miR-103a-3p	miR-103-3p (and other miRNAs w/seed GCAGCAU)	0.405	TargetScan Mouse,TargetScan Human	High (predicted),Moderate (predicted)	PRKCE	kinase	14-3-3-mediated Signaling,Acetylcholine Receptor Signaling Pathway,Adrenergic Receptor Signaling Pathway (Enhanced),Aldosterone Signaling in Epithelial Cells,Amyloid Processing,Androgen Signaling,Apelin Cardiomyocyte Signaling Pathway,Apelin Endothelial Signaling Pathway,Apoptosis Signaling,Axonal Guidance Signaling,Breast Cancer Regulation by Stathmin1,Cachexia Signaling Pathway,Calcium-induced …
hsa-miR-103a-3p	miR-103-3p (and other miRNAs w/seed GCAGCAU)	0.405	TargetScan Mouse,TargetScan Human	High (predicted)	SDCBP	enzyme	Axonal Guidance Signaling,EPH-Ephrin signaling,Ephrin Receptor Signaling,FAK Signaling,L1CAM interactions,Neutrophil degranulation,RIPK1-mediated regulated necrosis
hsa-miR-103a-3p	miR-103-3p (and other miRNAs w/seed GCAGCAU)	0.405	TargetScan Mouse	High (predicted)	STEAP3	transporter	Ferroptosis Signaling Pathway,Iron homeostasis signaling pathway,Iron uptake and transport,RHO GTPase cycle,TP53 Regulates Transcription of Cell Death Genes
hsa-miR-103a-3p	miR-103-3p (and other miRNAs w/seed GCAGCAU)	0.405	TargetScan Human	High (predicted)	TFRC	transporter	Cargo recognition for clathrin-mediated endocytosis,Clathrin-mediated endocytosis,Clathrin-mediated Endocytosis Signaling,Ferroptosis Signaling Pathway,Hepatic Fibrosis Signaling Pathway,Iron homeostasis signaling pathway,Iron uptake and transport,RHO GTPase cycle,trans-Golgi Network Vesicle Budding,Virus Entry via Endocytic Pathways
hsa-miR-103a-3p	miR-103-3p (and other miRNAs w/seed GCAGCAU)	0.405	TargetScan Human	High (predicted)	VDAC2	ion channel	Deubiquitination,Ferroptosis Signaling Pathway,Gap Junction Signaling,Mitochondrial calcium ion transport,Mitochondrial Dysfunction,Necroptosis Signaling Pathway,Neutrophil Extracellular Trap Signaling Pathway,Sirtuin Signaling Pathway
hsa-miR-103a-3p	miR-103-3p (and other miRNAs w/seed GCAGCAU)	0.405	TargetScan Mouse,TargetScan Human	High (predicted),Moderate (predicted)	YWHAH	transcription regulator	14-3-3-mediated Signaling,Cell Cycle Checkpoints,Cell Cycle: G2/M DNA Damage Checkpoint Regulation,CLEAR Signaling Pathway,Epithelial Adherens Junction Signaling,ERK/MAPK Signaling,ERK5 Signaling,Glucocorticoid Receptor Signaling,HIPPO signaling,Histone Modification Signaling Pathway,IGF-1 Signaling,Inhibition of ARE-Mediated mRNA Degradation Pathway,Intrinsic Pathway for Apoptosis,MSP-RON Signal…
hsa-miR-103b	miR-103b (miRNAs w/seed CAUAGCC)	0.405	TargetScan Human	High (predicted)	AIFM1	enzyme	Apoptosis Signaling,Mitochondrial Dysfunction,Multiple Sclerosis Signaling Pathway,NAD Signaling Pathway,Tumoricidal Function of Hepatic Natural Killer Cells
hsa-miR-103b	miR-103b (miRNAs w/seed CAUAGCC)	0.405	TargetScan Human	High (predicted)	CHUK	kinase	4-1BB Signaling in T Lymphocytes,Activation of IRF by Cytosolic Pattern Recognition Receptors,Activin Inhibin Signaling Pathway,Acute Phase Response Signaling,Altered T Cell and B Cell Signaling in Rheumatoid Arthritis,Angiopoietin Signaling,Antioxidant Action of Vitamin C,Apoptosis Signaling,April Mediated Signaling,B Cell Activating Factor Signaling,B Cell Receptor Signaling,C-type lectin recep…
hsa-miR-103b	miR-103b (miRNAs w/seed CAUAGCC)	0.405	TargetScan Human	High (predicted)	GNG12	enzyme	Actin Cytoskeleton Signaling,Activation of kainate receptors upon glutamate binding,AMPK Signaling,Androgen Signaling,Antiproliferative Role of Somatostatin Receptor 2,Apelin Endothelial Signaling Pathway,Apelin Muscle Signaling Pathway,Axonal Guidance Signaling,Beta-catenin independent WNT signaling,Breast Cancer Regulation by Stathmin1,Cardiac Hypertrophy Signaling,Cardiac Hypertrophy Signaling…
hsa-miR-103b	miR-103b (miRNAs w/seed CAUAGCC)	0.405	TargetScan Human	High (predicted)	MAP3K13	kinase	B Cell Receptor Signaling,Cardiac Hypertrophy Signaling,Cardiac Hypertrophy Signaling (Enhanced),CD27 Signaling in Lymphocytes,G-Protein Coupled Receptor Signaling,Germ Cell-Sertoli Cell Junction Signaling,GNRH Signaling,HGF Signaling,Natural Killer Cell Signaling,NGF Signaling,PKCθ Signaling in T Lymphocytes,Production of Nitric Oxide and Reactive Oxygen Species in Macrophages,RANK Signaling in …
hsa-miR-103b	miR-103b (miRNAs w/seed CAUAGCC)	0.405	TargetScan Human	High (predicted)	NKIRAS2	enzyme	Cytosolic sensors of pathogen-associated DNA,DDX58/IFIH1-mediated induction of interferon-alpha/beta,TAK1-dependent IKK and NF-kappa-B activation
hsa-miR-10a-5p	miR-10a-5p (and other miRNAs w/seed ACCCUGU)	1.576	Ingenuity Expert Findings	Experimentally Observed	APAF1	other	Amyotrophic Lateral Sclerosis Signaling,Apoptosis Signaling,Aryl Hydrocarbon Receptor Signaling,CD27 Signaling in Lymphocytes,CSDE1 Signaling Pathway,Cytotoxic T Lymphocyte-mediated Apoptosis of Target Cells,Death Receptor Signaling,DNA damage-induced 14-3-3σ Signaling,Docosahexaenoic Acid (DHA) Signaling,Erythropoietin Signaling Pathway,Granzyme B Signaling,Huntington's Disease Signaling,Inducti…
hsa-miR-10a-5p	miR-10a-5p (and other miRNAs w/seed ACCCUGU)	1.576	TargetScan Mouse	High (predicted)	BCL2	transporter	Acetylcholine Receptor Signaling Pathway,Adrenomedullin signaling pathway,Amyotrophic Lateral Sclerosis Signaling,Apoptosis Signaling,Autophagy,BEX2 Signaling Pathway,Cachexia Signaling Pathway,Cellular Effects of Sildenafil (Viagra),Ceramide Signaling,Chronic Myeloid Leukemia Signaling,Coronavirus Pathogenesis Pathway,Cytotoxic T Lymphocyte-mediated Apoptosis of Target Cells,Death Receptor Signa…
hsa-miR-10a-5p	miR-10a-5p (and other miRNAs w/seed ACCCUGU)	1.576	TargetScan Human	High (predicted)	CNPY3	other	Trafficking and processing of endosomal TLR
hsa-miR-10a-5p	miR-10a-5p (and other miRNAs w/seed ACCCUGU)	1.576	TargetScan Mouse	High (predicted)	DUSP3	phosphatase	MAPK targets/ Nuclear events mediated by MAP kinases,Protein Kinase A Signaling,Signaling by NTRK1 (TRKA)
hsa-miR-10a-5p	miR-10a-5p (and other miRNAs w/seed ACCCUGU)	1.576	TargetScan Human	High (predicted)	MAP4K4	kinase	Apoptosis Signaling,Creatine-phosphate Biosynthesis,Death Receptor Signaling,Ephrin Receptor Signaling,IL-10 Signaling,IL-6 Signaling,IL-8 Signaling,NF-κB Signaling,NOD1/2 Signaling Pathway,Oxidative Stress Induced Senescence,PPAR Signaling,PPARα/RXRα Activation,SAPK/JNK Signaling,Systemic Lupus Erythematosus in B Cell Signaling Pathway,Toll-like Receptor Signaling
hsa-miR-10a-5p	miR-10a-5p (and other miRNAs w/seed ACCCUGU)	1.576	TargetScan Human	High (predicted)	PIK3C2G	kinase	14-3-3-mediated Signaling,3-phosphoinositide Biosynthesis,Acetylcholine Receptor Signaling Pathway,Actin Cytoskeleton Signaling,Activin Inhibin Signaling Pathway,Acute Myeloid Leukemia Signaling,Adrenomedullin signaling pathway,Aldosterone Signaling in Epithelial Cells,AMPK Signaling,Amyotrophic Lateral Sclerosis Signaling,Angiopoietin Signaling,Antiproliferative Role of Somatostatin Receptor 2,A…
hsa-miR-10a-5p	miR-10a-5p (and other miRNAs w/seed ACCCUGU)	1.576	TargetScan Mouse	High (predicted)	PSMD13	peptidase	ABC-family proteins mediated transport,BAG2 Signaling Pathway,C-type lectin receptors (CLRs),Cachexia Signaling Pathway,Cell Cycle Checkpoints,Cellular response to hypoxia,Class I MHC mediated antigen processing and presentation,Degradation of beta-catenin by the destruction complex,Deubiquitination,DNA Replication Pre-Initiation,FAT10 Signaling Pathway,Fc epsilon receptor (FCERI) signaling,Hedge…
hsa-miR-10a-5p	miR-10a-5p (and other miRNAs w/seed ACCCUGU)	1.576	TargetScan Mouse,TargetScan Human	High (predicted),Moderate (predicted)	PTPN4	phosphatase	Interleukin-1 family signaling,Protein Kinase A Signaling,Toll-like Receptor Cascades,Transcriptional Regulation by MECP2
hsa-miR-10a-5p	miR-10a-5p (and other miRNAs w/seed ACCCUGU)	1.576	TargetScan Mouse,TargetScan Human	High (predicted),Moderate (predicted)	TFAP2C	transcription regulator	Adrenomedullin signaling pathway,Ferroptosis Signaling Pathway,SUMOylation of transcription factors,Transcriptional regulation by the AP-2 (TFAP2) family of transcription factors
hsa-miR-10a-5p	miR-10a-5p (and other miRNAs w/seed ACCCUGU)	1.576	TargetScan Human	High (predicted)	TFRC	transporter	Cargo recognition for clathrin-mediated endocytosis,Clathrin-mediated endocytosis,Clathrin-mediated Endocytosis Signaling,Ferroptosis Signaling Pathway,Hepatic Fibrosis Signaling Pathway,Iron homeostasis signaling pathway,Iron uptake and transport,RHO GTPase cycle,trans-Golgi Network Vesicle Budding,Virus Entry via Endocytic Pathways
hsa-miR-224-5p	miR-125b-2-3p (and other miRNAs w/seed CAAGUCA)	0.9	Ingenuity Expert Findings	Experimentally Observed	BAK1	transporter	Apoptosis Signaling,BEX2 Signaling Pathway,IL-7 Signaling Pathway,Immunogenic Cell Death Signaling Pathway,Induction of Apoptosis by HIV1,Interferon Signaling,Intrinsic Pathway for Apoptosis,Molecular Mechanisms of Cancer,NAFLD Signaling Pathway,Pyroptosis
hsa-miR-224-5p	miR-125b-2-3p (and other miRNAs w/seed CAAGUCA)	0.9	Ingenuity Expert Findings	Experimentally Observed	BAX	transporter	14-3-3-mediated Signaling,Adrenomedullin signaling pathway,Amyotrophic Lateral Sclerosis Signaling,Apoptosis Signaling,Aryl Hydrocarbon Receptor Signaling,CGAS-STING Signaling Pathway,Colorectal Cancer Metastasis Signaling,Coronavirus Pathogenesis Pathway,Dilated Cardiomyopathy Signaling Pathway,Docosahexaenoic Acid (DHA) Signaling,Hepatic Fibrosis / Hepatic Stellate Cell Activation,HEY1 Signalin…
hsa-miR-224-5p	miR-125b-2-3p (and other miRNAs w/seed CAAGUCA)	0.9	Ingenuity Expert Findings	Experimentally Observed	BMF	other	Intrinsic Pathway for Apoptosis
hsa-miR-224-5p	miR-125b-2-3p (and other miRNAs w/seed CAAGUCA)	0.9	TargetScan Mouse	High (predicted)	GNB4	other	Activation of kainate receptors upon glutamate binding,AMPK Signaling,Androgen Signaling,Antiproliferative Role of Somatostatin Receptor 2,Apelin Endothelial Signaling Pathway,Apelin Muscle Signaling Pathway,Axonal Guidance Signaling,Beta-catenin independent WNT signaling,Breast Cancer Regulation by Stathmin1,Cardiac Hypertrophy Signaling,Cardiac Hypertrophy Signaling (Enhanced),Cardiac β-adrener…
hsa-miR-224-5p	miR-125b-2-3p (and other miRNAs w/seed CAAGUCA)	0.9	TargetScan Mouse	High (predicted)	GNG10	enzyme	Activation of kainate receptors upon glutamate binding,AMPK Signaling,Androgen Signaling,Antiproliferative Role of Somatostatin Receptor 2,Apelin Endothelial Signaling Pathway,Apelin Muscle Signaling Pathway,Axonal Guidance Signaling,Beta-catenin independent WNT signaling,Breast Cancer Regulation by Stathmin1,Cardiac Hypertrophy Signaling,Cardiac Hypertrophy Signaling (Enhanced),Cardiac β-adrener…
hsa-miR-224-5p	miR-125b-2-3p (and other miRNAs w/seed CAAGUCA)	0.9	TargetScan Mouse	High (predicted)	OCLN	other	Apoptotic execution phase,Epithelial-Mesenchymal Transition (EMT) during gastrulation,Regulation of the Epithelial Mesenchymal Transition by Growth Factors Pathway,S100 Family Signaling Pathway,Serotonin Receptor Signaling,Sertoli Cell-Germ Cell Junction Signaling Pathway (Enhanced),Sertoli Cell-Sertoli Cell Junction Signaling,Tight Junction Signaling,Transcriptional regulation by RUNX1
hsa-miR-224-5p	miR-125b-2-3p (and other miRNAs w/seed CAAGUCA)	0.9	TargetScan Mouse	High (predicted)	PPP2R1B	phosphatase	3-phosphoinositide Biosynthesis,3-phosphoinositide Degradation,AMPK Signaling,ATM Signaling,Autophagy,BEX2 Signaling Pathway,Breast Cancer Regulation by Stathmin1,Cardiac β-adrenergic Signaling,CDK5 Signaling,Cell Cycle Checkpoints,Cell Cycle Regulation by BTG Family Proteins,Cellular Effects of Sildenafil (Viagra),Ceramide Signaling,CLEAR Signaling Pathway,Cohesin Chromatin Regulation Pathway,Co…
hsa-miR-224-5p	miR-125b-2-3p (and other miRNAs w/seed CAAGUCA)	0.9	TargetScan Mouse	High (predicted)	SERPINB9	other	Tumoricidal Function of Hepatic Natural Killer Cells
hsa-miR-224-5p	miR-125b-2-3p (and other miRNAs w/seed CAAGUCA)	0.9	TargetScan Mouse	High (predicted)	STK26	kinase	Apoptotic execution phase
hsa-miR-224-5p	miR-125b-2-3p (and other miRNAs w/seed CAAGUCA)	0.9	Ingenuity Expert Findings	Experimentally Observed	TP53	transcription regulator	Adipogenesis pathway,Amyotrophic Lateral Sclerosis Signaling,Apoptosis Signaling,Aryl Hydrocarbon Receptor Signaling,ATM Signaling,Autophagy,BAG2 Signaling Pathway,Basal Cell Carcinoma Signaling,BER (Base Excision Repair) Pathway,Bladder Cancer Signaling,Breast Cancer Regulation by Stathmin1,Cancer Drug Resistance by Drug Efflux,Cell Cycle Checkpoints,Cell Cycle: G1/S Checkpoint Regulation,Cell C…
hsa-miR-125a-5p	miR-125b-5p (and other miRNAs w/seed CCCUGAG)	0.918	Ingenuity Expert Findings	Experimentally Observed	ALOX5	enzyme	Arachidonic acid metabolism,Atherosclerosis Signaling,Eicosanoid Signaling,Ferroptosis Signaling Pathway,Interleukin-1 family signaling,Interleukin-4 and Interleukin-13 signaling,Leukotriene Biosynthesis,Neutrophil degranulation,Synthesis of Lipoxins (LX)
hsa-miR-125a-5p	miR-125b-5p (and other miRNAs w/seed CCCUGAG)	0.918	TargetScan Mouse,Ingenuity Expert Findings,TargetScan Human,miRecords	Experimentally Observed,High (predicted),Moderate (predicted)	BAK1	transporter	Apoptosis Signaling,BEX2 Signaling Pathway,IL-7 Signaling Pathway,Immunogenic Cell Death Signaling Pathway,Induction of Apoptosis by HIV1,Interferon Signaling,Intrinsic Pathway for Apoptosis,Molecular Mechanisms of Cancer,NAFLD Signaling Pathway,Pyroptosis
hsa-miR-125a-5p	miR-125b-5p (and other miRNAs w/seed CCCUGAG)	0.918	TargetScan Mouse,TargetScan Human	High (predicted)	BAP1	peptidase	Deubiquitination,DNA Double Strand Break Response,Ferroptosis Signaling Pathway,Histone Modification Signaling Pathway,Protein Ubiquitination Pathway
hsa-miR-125a-5p	miR-125b-5p (and other miRNAs w/seed CCCUGAG)	0.918	TargetScan Mouse,TargetScan Human,miRecords	Experimentally Observed,High (predicted)	BMF	other	Intrinsic Pathway for Apoptosis
hsa-miR-125a-5p	miR-125b-5p (and other miRNAs w/seed CCCUGAG)	0.918	miRecords	Experimentally Observed	CASP6	peptidase	Acetylcholine Receptor Signaling Pathway,Apoptosis Signaling,Apoptotic execution phase,Cachexia Signaling Pathway,Cytotoxic T Lymphocyte-mediated Apoptosis of Target Cells,Death Receptor Signaling,DNA damage-induced 14-3-3σ Signaling,Endocannabinoid Cancer Inhibition Pathway,Endothelin-1 Signaling,HER-2 Signaling in Breast Cancer,Huntington's Disease Signaling,IL-33 Signaling Pathway,Molecular Me…
hsa-miR-125a-5p	miR-125b-5p (and other miRNAs w/seed CCCUGAG)	0.918	miRecords	Experimentally Observed	CASP7	peptidase	Acetylcholine Receptor Signaling Pathway,Amyotrophic Lateral Sclerosis Signaling,Apoptosis Signaling,Apoptotic execution phase,Cachexia Signaling Pathway,Cytotoxic T Lymphocyte-mediated Apoptosis of Target Cells,Death Receptor Signaling,DNA damage-induced 14-3-3σ Signaling,Docosahexaenoic Acid (DHA) Signaling,Endocannabinoid Cancer Inhibition Pathway,Endoplasmic Reticulum Stress Pathway,Endotheli…
hsa-miR-125a-5p	miR-125b-5p (and other miRNAs w/seed CCCUGAG)	0.918	TargetScan Mouse	High (predicted)	CBS/LOC102724560	enzyme	Autism Signaling Pathway,Cysteine Biosynthesis III (mammalia),Cysteine Biosynthesis/Homocysteine Degradation,Ferroptosis Signaling Pathway,Folate Signaling Pathway,Hematoma Resolution Signaling Pathway,Selenoamino acid metabolism,Sulfur amino acid metabolism,Superpathway of Methionine Degradation
hsa-miR-125a-5p	miR-125b-5p (and other miRNAs w/seed CCCUGAG)	0.918	miRecords	Experimentally Observed	CDKN2A	transcription regulator	Aryl Hydrocarbon Receptor Signaling,BER (Base Excision Repair) Pathway,Bladder Cancer Signaling,Cell Cycle Checkpoints,Cell Cycle: G1/S Checkpoint Regulation,Cell Cycle: G2/M DNA Damage Checkpoint Regulation,Chronic Myeloid Leukemia Signaling,Cyclins and Cell Cycle Regulation,Glioblastoma Multiforme Signaling,Glioma Signaling,HGF Signaling,ID1 Signaling Pathway,Intrinsic Pathway for Apoptosis,KEA…
hsa-miR-125a-5p	miR-125b-5p (and other miRNAs w/seed CCCUGAG)	0.918	miRecords	Experimentally Observed	ELAVL1	other	AMPK Signaling,HOTAIR Regulatory Pathway,IL-17A Signaling in Fibroblasts,Pyroptosis Signaling Pathway,Regulation of mRNA stability by proteins that bind AU-rich elements,VEGF Signaling
hsa-miR-125a-5p	miR-125b-5p (and other miRNAs w/seed CCCUGAG)	0.918	TargetScan Human	High (predicted)	ESRRA	transcription regulator	ABRA Signaling Pathway,Generic Transcription Pathway,Mitochondrial biogenesis,NUR77 Signaling in T Lymphocytes,Regulation of lipid metabolism by PPARalpha,Regulation of RUNX2 expression and activity,Sirtuin Signaling Pathway
hsa-miR-125a-5p	miR-125b-5p (and other miRNAs w/seed CCCUGAG)	0.918	TargetScan Mouse,Ingenuity Expert Findings	Experimentally Observed,Moderate (predicted)	GSS	enzyme	Ferroptosis Signaling Pathway,Glutathione Biosynthesis,γ-glutamyl Cycle
hsa-miR-125a-5p	miR-125b-5p (and other miRNAs w/seed CCCUGAG)	0.918	TargetScan Mouse,miRecords	Experimentally Observed,Moderate (predicted)	IL1RN	cytokine	Activin Inhibin Signaling Pathway,Acute Phase Response Signaling,Adrenomedullin signaling pathway,Agranulocyte Adhesion and Diapedesis,Altered T Cell and B Cell Signaling in Rheumatoid Arthritis,Atherosclerosis Signaling,Autism Signaling Pathway,Cachexia Signaling Pathway,Cholecystokinin/Gastrin-mediated Signaling,Communication between Innate and Adaptive Immune Cells,Dendritic Cell Maturation,FX…
hsa-miR-125a-5p	miR-125b-5p (and other miRNAs w/seed CCCUGAG)	0.918	TargetScan Human	High (predicted)	LYVE1	transmembrane receptor	Glycosaminoglycan metabolism,Tumoricidal Function of Hepatic Natural Killer Cells
hsa-miR-125a-5p	miR-125b-5p (and other miRNAs w/seed CCCUGAG)	0.918	TargetScan Mouse,TarBase,TargetScan Human	Experimentally Observed,High (predicted)	MAP2K7	kinase	Activin Inhibin Signaling Pathway,Acute Myeloid Leukemia Signaling,Acute Phase Response Signaling,Adrenomedullin signaling pathway,Apoptosis Signaling,April Mediated Signaling,Autophagy,B Cell Activating Factor Signaling,B Cell Receptor Signaling,BER (Base Excision Repair) Pathway,Cardiac Hypertrophy Signaling,Cardiac Hypertrophy Signaling (Enhanced),CD27 Signaling in Lymphocytes,CD40 Signaling,C…
hsa-miR-125a-5p	miR-125b-5p (and other miRNAs w/seed CCCUGAG)	0.918	TargetScan Mouse,TargetScan Human	High (predicted)	MAP3K10	kinase	B Cell Receptor Signaling,Cardiac Hypertrophy Signaling,Cardiac Hypertrophy Signaling (Enhanced),CD27 Signaling in Lymphocytes,G-Protein Coupled Receptor Signaling,Germ Cell-Sertoli Cell Junction Signaling,GNRH Signaling,HGF Signaling,Huntington's Disease Signaling,Natural Killer Cell Signaling,NGF Signaling,PKCθ Signaling in T Lymphocytes,Production of Nitric Oxide and Reactive Oxygen Species in…
hsa-miR-125a-5p	miR-125b-5p (and other miRNAs w/seed CCCUGAG)	0.918	TargetScan Mouse,TargetScan Human	High (predicted),Moderate (predicted)	MAP3K11	kinase	B Cell Receptor Signaling,Cardiac Hypertrophy Signaling,Cardiac Hypertrophy Signaling (Enhanced),CD27 Signaling in Lymphocytes,CDC42 Signaling,G-Protein Coupled Receptor Signaling,Germ Cell-Sertoli Cell Junction Signaling,GNRH Signaling,HGF Signaling,IL-15 Production,Integrin Signaling,Natural Killer Cell Signaling,NGF Signaling,PKCθ Signaling in T Lymphocytes,Production of Nitric Oxide and React…
hsa-miR-125a-5p	miR-125b-5p (and other miRNAs w/seed CCCUGAG)	0.918	TargetScan Mouse,TargetScan Human	High (predicted)	MAPK12	kinase	14-3-3-mediated Signaling,4-1BB Signaling in T Lymphocytes,ABRA Signaling Pathway,Activation of IRF by Cytosolic Pattern Recognition Receptors,Activin Inhibin Signaling Pathway,Acute Phase Response Signaling,Adrenomedullin signaling pathway,Agrin Interactions at Neuromuscular Junction,AMPK Signaling,Amyloid Processing,Antioxidant Action of Vitamin C,Apelin Adipocyte Signaling Pathway,Apelin Cardi…
hsa-miR-125a-5p	miR-125b-5p (and other miRNAs w/seed CCCUGAG)	0.918	Ingenuity Expert Findings	Experimentally Observed	MYD88	other	Activin Inhibin Signaling Pathway,Acute Phase Response Signaling,Autophagy,Cachexia Signaling Pathway,Class I MHC mediated antigen processing and presentation,Cytosolic sensors of pathogen-associated DNA,Dendritic Cell Maturation,Hematoma Resolution Signaling Pathway,Hepatic Cholestasis,Hepatic Fibrosis Signaling Pathway,IL-1 Signaling,IL-12 Signaling and Production in Macrophages,IL-27 Signaling…
hsa-miR-125a-5p	miR-125b-5p (and other miRNAs w/seed CCCUGAG)	0.918	TargetScan Mouse	High (predicted)	NFKBIB	transcription regulator	4-1BB Signaling in T Lymphocytes,Activation of IRF by Cytosolic Pattern Recognition Receptors,Acute Phase Response Signaling,Angiopoietin Signaling,Antioxidant Action of Vitamin C,Apoptosis Signaling,April Mediated Signaling,B Cell Activating Factor Signaling,B Cell Receptor Signaling,CD27 Signaling in Lymphocytes,CD28 Signaling in T Helper Cells,CD40 Signaling,Coronavirus Pathogenesis Pathway,Cy…
hsa-miR-125a-5p	miR-125b-5p (and other miRNAs w/seed CCCUGAG)	0.918	TargetScan Human	High (predicted)	NLRC5	transcription regulator	Antigen Presentation Pathway,DDX58/IFIH1-mediated induction of interferon-alpha/beta,Pathogen Induced Cytokine Storm Signaling Pathway,TAK1-dependent IKK and NF-kappa-B activation,TREM1 Signaling
hsa-miR-125a-5p	miR-125b-5p (and other miRNAs w/seed CCCUGAG)	0.918	TargetScan Mouse	High (predicted)	PELI3	enzyme	Interleukin-1 family signaling,MyD88 cascade initiated on plasma membrane,MyD88 dependent cascade initiated on endosome,MyD88:MAL(TIRAP) cascade initiated on plasma membrane,NOD1/2 Signaling Pathway
hsa-miR-125a-5p	miR-125b-5p (and other miRNAs w/seed CCCUGAG)	0.918	TargetScan Human	High (predicted)	PSMB8	peptidase	ABC-family proteins mediated transport,Antigen Presentation Pathway,BAG2 Signaling Pathway,C-type lectin receptors (CLRs),Cachexia Signaling Pathway,Cell Cycle Checkpoints,Cellular response to hypoxia,Chaperone Mediated Autophagy Signaling Pathway,Class I MHC mediated antigen processing and presentation,Degradation of beta-catenin by the destruction complex,Deubiquitination,DNA Replication Pre-In…
hsa-miR-125a-5p	miR-125b-5p (and other miRNAs w/seed CCCUGAG)	0.918	TargetScan Mouse	High (predicted)	PSMC1	peptidase	ABC-family proteins mediated transport,BAG2 Signaling Pathway,C-type lectin receptors (CLRs),Cachexia Signaling Pathway,Cell Cycle Checkpoints,Cellular response to hypoxia,Class I MHC mediated antigen processing and presentation,Degradation of beta-catenin by the destruction complex,Deubiquitination,DNA Replication Pre-Initiation,FAT10 Signaling Pathway,Fc epsilon receptor (FCERI) signaling,Hedge…
hsa-miR-125a-5p	miR-125b-5p (and other miRNAs w/seed CCCUGAG)	0.918	TargetScan Human	High (predicted)	PSME3	peptidase	ABC-family proteins mediated transport,BAG2 Signaling Pathway,C-type lectin receptors (CLRs),Cachexia Signaling Pathway,Cell Cycle Checkpoints,Cellular response to hypoxia,Class I MHC mediated antigen processing and presentation,Degradation of beta-catenin by the destruction complex,Deubiquitination,DNA Replication Pre-Initiation,FAT10 Signaling Pathway,Fc epsilon receptor (FCERI) signaling,Hedge…
hsa-miR-125a-5p	miR-125b-5p (and other miRNAs w/seed CCCUGAG)	0.918	TargetScan Mouse	High (predicted)	PTPN1	phosphatase	3-phosphoinositide Biosynthesis,3-phosphoinositide Degradation,Caveolar-mediated Endocytosis Signaling,D-myo-inositol (1,4,5,6)-Tetrakisphosphate Biosynthesis,D-myo-inositol (3,4,5,6)-tetrakisphosphate Biosynthesis,D-myo-inositol-5-phosphate Metabolism,Growth hormone receptor signaling,Insulin Receptor Signaling,Integrin signaling,Interferon alpha/beta signaling,Interferon gamma signaling,JAK/STA…
hsa-miR-125a-5p	miR-125b-5p (and other miRNAs w/seed CCCUGAG)	0.918	TargetScan Human	High (predicted)	PTPN18	phosphatase	Interleukin-1 family signaling,Protein Kinase A Signaling,Signaling by ERBB2
hsa-miR-125a-5p	miR-125b-5p (and other miRNAs w/seed CCCUGAG)	0.918	TargetScan Human	High (predicted)	REL	transcription regulator	4-1BB Signaling in T Lymphocytes,Activation of IRF by Cytosolic Pattern Recognition Receptors,Acute Myeloid Leukemia Signaling,Acute Phase Response Signaling,Adrenomedullin signaling pathway,Altered T Cell and B Cell Signaling in Rheumatoid Arthritis,Androgen Signaling,Angiopoietin Signaling,Antioxidant Action of Vitamin C,Apelin Endothelial Signaling Pathway,Apelin Pancreas Signaling Pathway,Apo…
hsa-miR-125a-5p	miR-125b-5p (and other miRNAs w/seed CCCUGAG)	0.918	TargetScan Mouse,TargetScan Human	High (predicted),Moderate (predicted)	RPS6KA1	kinase	14-3-3-mediated Signaling,Activation of NMDA receptors and postsynaptic events,Adipogenesis pathway,Antiproliferative Role of TOB in T Cell Signaling,Apoptosis Signaling,Autism Signaling Pathway,cAMP-mediated signaling,Cardiac Hypertrophy Signaling,Cell Cycle: G2/M DNA Damage Checkpoint Regulation,CNTF Signaling,CREB Signaling in Neurons,Eicosanoid Signaling,ERK/MAPK Signaling,ERK5 Signaling,FLT3…
hsa-miR-125a-5p	miR-125b-5p (and other miRNAs w/seed CCCUGAG)	0.918	TargetScan Mouse,TargetScan Human	High (predicted),Moderate (predicted)	TNFAIP3	enzyme	CD40 Signaling,DDX58/IFIH1-mediated induction of interferon-alpha/beta,Deubiquitination,NF-κB Signaling,NLR signaling pathways,NOD1/2 Signaling Pathway,TNF signaling,TNFR1 Signaling,TNFR2 Signaling,Toll-like Receptor Signaling
hsa-miR-125a-5p	miR-125b-5p (and other miRNAs w/seed CCCUGAG)	0.918	Ingenuity Expert Findings,TargetScan Human,miRecords	Experimentally Observed,Moderate (predicted)	TP53	transcription regulator	Adipogenesis pathway,Amyotrophic Lateral Sclerosis Signaling,Apoptosis Signaling,Aryl Hydrocarbon Receptor Signaling,ATM Signaling,Autophagy,BAG2 Signaling Pathway,Basal Cell Carcinoma Signaling,BER (Base Excision Repair) Pathway,Bladder Cancer Signaling,Breast Cancer Regulation by Stathmin1,Cancer Drug Resistance by Drug Efflux,Cell Cycle Checkpoints,Cell Cycle: G1/S Checkpoint Regulation,Cell C…
hsa-miR-1260a	miR-1260a (and other miRNAs w/seed UCCCACC)	-0.181	TargetScan Human	High (predicted)	DAXX	transcription regulator	Death Receptor Signaling,Induction of Apoptosis by HIV1,Molecular Mechanisms of Cancer,p38 MAPK Signaling,Regulation of TP53 Expression and Degradation,SAPK/JNK Signaling,SUMOylation of transcription cofactors,Sumoylation Pathway,Telomere Maintenance
hsa-miR-1260a	miR-1260a (and other miRNAs w/seed UCCCACC)	-0.181	TargetScan Human	High (predicted)	IL36RN	cytokine	Activin Inhibin Signaling Pathway,Acute Phase Response Signaling,Adrenomedullin signaling pathway,Agranulocyte Adhesion and Diapedesis,Altered T Cell and B Cell Signaling in Rheumatoid Arthritis,Atherosclerosis Signaling,Autism Signaling Pathway,Cachexia Signaling Pathway,Cholecystokinin/Gastrin-mediated Signaling,Communication between Innate and Adaptive Immune Cells,Dendritic Cell Maturation,FX…
hsa-miR-1260a	miR-1260a (and other miRNAs w/seed UCCCACC)	-0.181	TargetScan Human	High (predicted)	LGMN	peptidase	MHC class II antigen presentation,Trafficking and processing of endosomal TLR,Vitamin D (calciferol) metabolism
hsa-miR-1260a	miR-1260a (and other miRNAs w/seed UCCCACC)	-0.181	TargetScan Human	High (predicted)	MAP3K5	kinase	14-3-3-mediated Signaling,4-1BB Signaling in T Lymphocytes,Acute Phase Response Signaling,Apoptosis Signaling,B Cell Receptor Signaling,Cardiac Hypertrophy Signaling,Cardiac Hypertrophy Signaling (Enhanced),CD27 Signaling in Lymphocytes,Cellular Effects of Sildenafil (Viagra),Death Receptor Signaling,Endoplasmic Reticulum Stress Pathway,FGF Signaling,G-Protein Coupled Receptor Signaling,Gap Junct…
hsa-miR-1260a	miR-1260a (and other miRNAs w/seed UCCCACC)	-0.181	TargetScan Human	High (predicted)	NFKBIB	transcription regulator	4-1BB Signaling in T Lymphocytes,Activation of IRF by Cytosolic Pattern Recognition Receptors,Acute Phase Response Signaling,Angiopoietin Signaling,Antioxidant Action of Vitamin C,Apoptosis Signaling,April Mediated Signaling,B Cell Activating Factor Signaling,B Cell Receptor Signaling,CD27 Signaling in Lymphocytes,CD28 Signaling in T Helper Cells,CD40 Signaling,Coronavirus Pathogenesis Pathway,Cy…
hsa-miR-128-3p	miR-128-3p (and other miRNAs w/seed CACAGUG)	0.081	TargetScan Human	High (predicted)	BAX	transporter	14-3-3-mediated Signaling,Adrenomedullin signaling pathway,Amyotrophic Lateral Sclerosis Signaling,Apoptosis Signaling,Aryl Hydrocarbon Receptor Signaling,CGAS-STING Signaling Pathway,Colorectal Cancer Metastasis Signaling,Coronavirus Pathogenesis Pathway,Dilated Cardiomyopathy Signaling Pathway,Docosahexaenoic Acid (DHA) Signaling,Hepatic Fibrosis / Hepatic Stellate Cell Activation,HEY1 Signalin…
hsa-miR-128-3p	miR-128-3p (and other miRNAs w/seed CACAGUG)	0.081	TargetScan Human	High (predicted)	CASP8	peptidase	Acetylcholine Receptor Signaling Pathway,Apoptosis Signaling,Apoptotic execution phase,C-type lectin receptors (CLRs),Cachexia Signaling Pathway,Caspase activation via Death Receptors in the presence of ligand,CD27 Signaling in Lymphocytes,Cellular Effects of Sildenafil (Viagra),Coronavirus Pathogenesis Pathway,Cytotoxic T Lymphocyte-mediated Apoptosis of Target Cells,DDX58/IFIH1-mediated inducti…
hsa-miR-128-3p	miR-128-3p (and other miRNAs w/seed CACAGUG)	0.081	TargetScan Human	High (predicted)	DAP3	other	Mitochondrial translation,Retinoic acid Mediated Apoptosis Signaling
hsa-miR-128-3p	miR-128-3p (and other miRNAs w/seed CACAGUG)	0.081	TargetScan Mouse,TargetScan Human	High (predicted),Moderate (predicted)	MAPK14	kinase	4-1BB Signaling in T Lymphocytes,Activin Inhibin Signaling Pathway,Acute Phase Response Signaling,Adrenomedullin signaling pathway,AMPK Signaling,Amyloid Processing,Antioxidant Action of Vitamin C,Apelin Adipocyte Signaling Pathway,Apelin Cardiomyocyte Signaling Pathway,April Mediated Signaling,ATM Signaling,B Cell Activating Factor Signaling,B Cell Receptor Signaling,BAG2 Signaling Pathway,BBSom…
hsa-miR-128-3p	miR-128-3p (and other miRNAs w/seed CACAGUG)	0.081	TargetScan Mouse,TargetScan Human	High (predicted)	PRKD1	kinase	14-3-3-mediated Signaling,Acetylcholine Receptor Signaling Pathway,Adrenergic Receptor Signaling Pathway (Enhanced),Aldosterone Signaling in Epithelial Cells,Androgen Signaling,Apelin Cardiomyocyte Signaling Pathway,Apelin Endothelial Signaling Pathway,Axonal Guidance Signaling,Breast Cancer Regulation by Stathmin1,Cachexia Signaling Pathway,Calcium-induced T Lymphocyte Apoptosis,Cardiac Hypertro…
hsa-miR-128-3p	miR-128-3p (and other miRNAs w/seed CACAGUG)	0.081	TargetScan Mouse,TargetScan Human	High (predicted),Moderate (predicted)	RAP1B	enzyme	14-3-3-mediated Signaling,Actin Cytoskeleton Signaling,Actin Nucleation by ARP-WASP Complex,Acute Myeloid Leukemia Signaling,Acute Phase Response Signaling,Adrenomedullin signaling pathway,Agrin Interactions at Neuromuscular Junction,Angiopoietin Signaling,Antiproliferative Role of Somatostatin Receptor 2,Apelin Endothelial Signaling Pathway,Apoptosis Signaling,Autism Signaling Pathway,Axonal Gui…
hsa-miR-128-3p	miR-128-3p (and other miRNAs w/seed CACAGUG)	0.081	TargetScan Mouse,TargetScan Human	High (predicted),Moderate (predicted)	RPS6KA5	kinase	Bladder Cancer Signaling,C-type lectin receptors (CLRs),Cardiac Hypertrophy Signaling (Enhanced),Circadian Rhythm Signaling,CNTF Signaling,ERK/MAPK Signaling,ERK5 Signaling,FGF Signaling,FLT3 Signaling in Hematopoietic Progenitor Cells,Glucocorticoid Receptor Signaling,Growth Hormone Signaling,Histone Modification Signaling Pathway,ILK Signaling,Insulin Secretion Signaling Pathway,L1CAM interacti…
hsa-miR-128-3p	miR-128-3p (and other miRNAs w/seed CACAGUG)	0.081	TargetScan Mouse,TargetScan Human	High (predicted),Moderate (predicted)	SP1	transcription regulator	Activation of gene expression by SREBF (SREBP),Apelin Endothelial Signaling Pathway,Aryl Hydrocarbon Receptor Signaling,BAG2 Signaling Pathway,BER (Base Excision Repair) Pathway,DNA Methylation and Transcriptional Repression Signaling,ERB2-ERBB3 Signaling,ESR-mediated signaling,Estrogen Receptor Signaling,Estrogen-Dependent Breast Cancer Signaling,FAK Signaling,Ferroptosis Signaling Pathway,Gap J…
hsa-miR-128-3p	miR-128-3p (and other miRNAs w/seed CACAGUG)	0.081	TargetScan Human	High (predicted)	TFRC	transporter	Cargo recognition for clathrin-mediated endocytosis,Clathrin-mediated endocytosis,Clathrin-mediated Endocytosis Signaling,Ferroptosis Signaling Pathway,Hepatic Fibrosis Signaling Pathway,Iron homeostasis signaling pathway,Iron uptake and transport,RHO GTPase cycle,trans-Golgi Network Vesicle Budding,Virus Entry via Endocytic Pathways
hsa-miR-128-3p	miR-128-3p (and other miRNAs w/seed CACAGUG)	0.081	miRecords	Experimentally Observed	TXNIP	other	Adipogenesis pathway,Cytoprotection by HMOX1,FOXO-mediated transcription,FXR/RXR Activation,NLR signaling pathways,Pyroptosis Signaling Pathway
hsa-miR-128-3p	miR-128-3p (and other miRNAs w/seed CACAGUG)	0.081	TargetScan Mouse,TargetScan Human	High (predicted)	UBE2N	enzyme	Aggrephagy,C-type lectin receptors (CLRs),Cell Cycle Checkpoints,Class I MHC mediated antigen processing and presentation,DNA Double Strand Break Response,E3 ubiquitin ligases ubiquitinate target proteins,Fc epsilon receptor (FCERI) signaling,HDR through Homologous Recombination (HRR) or Single Strand Annealing (SSA),Hypoxia Signaling in the Cardiovascular System,Interleukin-1 family signaling,IS…
hsa-miR-128-3p	miR-128-3p (and other miRNAs w/seed CACAGUG)	0.081	TargetScan Mouse,TargetScan Human	High (predicted)	YWHAB	other	14-3-3-mediated Signaling,Cell Cycle Checkpoints,Cell Cycle: G2/M DNA Damage Checkpoint Regulation,CLEAR Signaling Pathway,Epithelial Adherens Junction Signaling,ERK/MAPK Signaling,ERK5 Signaling,FOXO-mediated transcription,HIPPO signaling,Histone Modification Signaling Pathway,IGF-1 Signaling,Inhibition of ARE-Mediated mRNA Degradation Pathway,Intrinsic Pathway for Apoptosis,MSP-RON Signaling in…
hsa-miR-1287-5p	miR-1287-5p (miRNAs w/seed GCUGGAU)	-0.118	TargetScan Human	High (predicted)	ARHGAP10	other	PAK Signaling,Regulation of Apoptosis,RHO GTPase cycle
hsa-miR-1287-5p	miR-1287-5p (miRNAs w/seed GCUGGAU)	-0.118	TargetScan Human	High (predicted)	PAK5	kinase	Actin Cytoskeleton Signaling,Agrin Interactions at Neuromuscular Junction,Angiopoietin Signaling,Axonal Guidance Signaling,CCR3 Signaling in Eosinophils,CXCR4 Signaling,Ephrin Receptor Signaling,Epithelial Adherens Junction Signaling,ERBB Signaling,ERK/MAPK Signaling,FAK Signaling,G-Protein Coupled Receptor Signaling,Germ Cell-Sertoli Cell Junction Signaling,GNRH Signaling,Integrin Signaling,Mole…
hsa-miR-1287-5p	miR-1287-5p (miRNAs w/seed GCUGGAU)	-0.118	TargetScan Human	High (predicted)	PLA2G2A	enzyme	Antioxidant Action of Vitamin C,Atherosclerosis Signaling,CCR3 Signaling in Eosinophils,Docosahexaenoic Acid (DHA) Signaling,Eicosanoid Signaling,Endothelin-1 Signaling,ERK/MAPK Signaling,Fc Epsilon RI Signaling,Gap Junction Signaling,Glucocorticoid Receptor Signaling,Glutaminergic Receptor Signaling Pathway (Enhanced),Glycerophospholipid biosynthesis,MIF Regulation of Innate Immunity,MIF-mediate…
hsa-miR-1287-5p	miR-1287-5p (miRNAs w/seed GCUGGAU)	-0.118	TargetScan Human	High (predicted)	RBL2	other	Aryl Hydrocarbon Receptor Signaling,Bladder Cancer Signaling,Cell Cycle: G1/S Checkpoint Regulation,Chronic Myeloid Leukemia Signaling,Coronavirus Pathogenesis Pathway,Cyclins and Cell Cycle Regulation,DNA Methylation and Transcriptional Repression Signaling,Ferroptosis Signaling Pathway,FOXO-mediated transcription of cell cycle genes,Glioma Signaling,HER-2 Signaling in Breast Cancer,Mitotic G1 p…
hsa-miR-1287-5p	miR-1287-5p (miRNAs w/seed GCUGGAU)	-0.118	TargetScan Human	High (predicted)	S100B	other	Advanced glycosylation endproduct receptor signaling,DDX58/IFIH1-mediated induction of interferon-alpha/beta,Neuroinflammation Signaling Pathway,S100 Family Signaling Pathway,Signaling by ERBB4,TAK1-dependent IKK and NF-kappa-B activation
hsa-miR-1287-5p	miR-1287-5p (miRNAs w/seed GCUGGAU)	-0.118	TargetScan Human	High (predicted)	TIPARP	enzyme	Death Receptor Signaling,Multiple Sclerosis Signaling Pathway,NAD Signaling Pathway,Retinoic acid Mediated Apoptosis Signaling,Ribonucleotide Reductase Signaling Pathway,UVA-Induced MAPK Signaling
hsa-miR-200a-3p	miR-141-3p (and other miRNAs w/seed AACACUG)	0.299	miRecords	Experimentally Observed	BAP1	peptidase	Deubiquitination,DNA Double Strand Break Response,Ferroptosis Signaling Pathway,Histone Modification Signaling Pathway,Protein Ubiquitination Pathway
hsa-miR-200a-3p	miR-141-3p (and other miRNAs w/seed AACACUG)	0.299	TargetScan Human	High (predicted)	CD80	transmembrane receptor	Allograft Rejection Signaling,Altered T Cell and B Cell Signaling in Rheumatoid Arthritis,Autoimmune Thyroid Disease Signaling,B Cell Development,CD28 Signaling in T Helper Cells,Communication between Innate and Adaptive Immune Cells,Costimulation by the CD28 family,Crosstalk between Dendritic Cells and Natural Killer Cells,CTLA4 Signaling in Cytotoxic T Lymphocytes,Dendritic Cell Maturation,Graf…
hsa-miR-200a-3p	miR-141-3p (and other miRNAs w/seed AACACUG)	0.299	miRecords	Experimentally Observed	CTNNB1	transcription regulator	Activin Inhibin Signaling Pathway,Adipogenesis pathway,Apoptotic execution phase,Autism Signaling Pathway,Basal Cell Carcinoma Signaling,Beta-catenin independent WNT signaling,BEX2 Signaling Pathway,Cardiac Hypertrophy Signaling (Enhanced),CDX Gastrointestinal Cancer Signaling Pathway,Cell junction organization,Chronic Myeloid Leukemia Signaling,Colorectal Cancer Metastasis Signaling,CSDE1 Signal…
hsa-miR-200a-3p	miR-141-3p (and other miRNAs w/seed AACACUG)	0.299	TargetScan Mouse	High (predicted)	GNG5	other	Activation of kainate receptors upon glutamate binding,AMPK Signaling,Androgen Signaling,Antiproliferative Role of Somatostatin Receptor 2,Apelin Endothelial Signaling Pathway,Apelin Muscle Signaling Pathway,Axonal Guidance Signaling,Beta-catenin independent WNT signaling,Breast Cancer Regulation by Stathmin1,Cardiac Hypertrophy Signaling,Cardiac Hypertrophy Signaling (Enhanced),Cardiac β-adrener…
hsa-miR-200a-3p	miR-141-3p (and other miRNAs w/seed AACACUG)	0.299	TargetScan Mouse,TargetScan Human,miRecords	Experimentally Observed,Moderate (predicted)	MAP2K4	kinase	14-3-3-mediated Signaling,4-1BB Signaling in T Lymphocytes,ABRA Signaling Pathway,Activation of IRF by Cytosolic Pattern Recognition Receptors,Activin Inhibin Signaling Pathway,Acute Myeloid Leukemia Signaling,Acute Phase Response Signaling,Adrenomedullin signaling pathway,Agrin Interactions at Neuromuscular Junction,Antioxidant Action of Vitamin C,Apelin Endothelial Signaling Pathway,Apelin Live…
hsa-miR-200a-3p	miR-141-3p (and other miRNAs w/seed AACACUG)	0.299	TargetScan Mouse,TargetScan Human	High (predicted),Moderate (predicted)	PRKACB	kinase	Acetylcholine Receptor Signaling Pathway,Activation of NMDA receptors and postsynaptic events,Adrenergic Receptor Signaling Pathway (Enhanced),Adrenomedullin signaling pathway,AMPK Signaling,Amyloid Processing,Androgen Signaling,Apelin Adipocyte Signaling Pathway,Apelin Pancreas Signaling Pathway,Autism Signaling Pathway,Autophagy,Axonal Guidance Signaling,BBSome Signaling Pathway,BMP signaling p…
hsa-miR-200a-3p	miR-141-3p (and other miRNAs w/seed AACACUG)	0.299	Ingenuity Expert Findings	Experimentally Observed	RAC1	enzyme	Actin Cytoskeleton Signaling,Actin Nucleation by ARP-WASP Complex,Activation of NMDA receptors and postsynaptic events,Agrin Interactions at Neuromuscular Junction,Amyotrophic Lateral Sclerosis Signaling,Apelin Adipocyte Signaling Pathway,Axonal Guidance Signaling,B Cell Receptor Signaling,Beta-catenin independent WNT signaling,Breast Cancer Regulation by Stathmin1,Cardiac Hypertrophy Signaling,C…
hsa-miR-200a-3p	miR-141-3p (and other miRNAs w/seed AACACUG)	0.299	TargetScan Mouse,TargetScan Human	High (predicted),Moderate (predicted)	STAT4	transcription regulator	Cachexia Signaling Pathway,Dendritic Cell Maturation,FLT3 Signaling in Hematopoietic Progenitor Cells,Gene and protein expression by JAK-STAT signaling after IL-12 stimulation,IL-12 Signaling and Production in Macrophages,IL-23 Signaling Pathway,Insulin Secretion Signaling Pathway,Interleukin-12 family signaling,Interleukin-2 family signaling,Interleukin-20 family signaling,JAK/STAT Signaling,Nat…
hsa-miR-200a-3p	miR-141-3p (and other miRNAs w/seed AACACUG)	0.299	TargetScan Mouse,Ingenuity Expert Findings	Experimentally Observed,Moderate (predicted)	STAT5B	transcription regulator	Acute Myeloid Leukemia Signaling,Adipogenesis pathway,Angiopoietin Signaling,Antioxidant Action of Vitamin C,Cachexia Signaling Pathway,Chronic Myeloid Leukemia Signaling,ERB2-ERBB3 Signaling,Erythropoietin Signaling Pathway,Estrogen-Dependent Breast Cancer Signaling,FLT3 Signaling in Hematopoietic Progenitor Cells,Glucocorticoid Receptor Signaling,GM-CSF Signaling,Growth hormone receptor signali…
hsa-miR-200a-3p	miR-141-3p (and other miRNAs w/seed AACACUG)	0.299	Ingenuity Expert Findings,TargetScan Human	Experimentally Observed,Moderate (predicted)	TNFAIP3	enzyme	CD40 Signaling,DDX58/IFIH1-mediated induction of interferon-alpha/beta,Deubiquitination,NF-κB Signaling,NLR signaling pathways,NOD1/2 Signaling Pathway,TNF signaling,TNFR1 Signaling,TNFR2 Signaling,Toll-like Receptor Signaling
hsa-miR-200a-3p	miR-141-3p (and other miRNAs w/seed AACACUG)	0.299	TargetScan Mouse,TargetScan Human	High (predicted),Moderate (predicted)	TXNIP	other	Adipogenesis pathway,Cytoprotection by HMOX1,FOXO-mediated transcription,FXR/RXR Activation,NLR signaling pathways,Pyroptosis Signaling Pathway
hsa-miR-200a-3p	miR-141-3p (and other miRNAs w/seed AACACUG)	0.299	Ingenuity Expert Findings	Experimentally Observed	YAP1	transcription regulator	14-3-3-mediated Signaling,EGR2 and SOX10-mediated initiation of Schwann cell myelination,Epithelial Adherens Junction Signaling,ERBB4 Signaling,Ferroptosis Signaling Pathway,Formation of axial mesoderm,G-Protein Coupled Receptor Signaling,Hepatic Fibrosis Signaling Pathway,HIPPO signaling,MicroRNA Biogenesis Signaling Pathway,Nuclear Cytoskeleton Signaling Pathway,PD-1, PD-L1 cancer immunotherapy…
hsa-miR-200a-3p	miR-141-3p (and other miRNAs w/seed AACACUG)	0.299	TargetScan Mouse,TargetScan Human	High (predicted),Moderate (predicted)	YWHAG	other	14-3-3-mediated Signaling,Cell Cycle Checkpoints,Cell Cycle: G2/M DNA Damage Checkpoint Regulation,Cilium Assembly,CLEAR Signaling Pathway,Epithelial Adherens Junction Signaling,ERK/MAPK Signaling,ERK5 Signaling,FOXO-mediated transcription,HIPPO signaling,Histone Modification Signaling Pathway,IGF-1 Signaling,Inhibition of ARE-Mediated mRNA Degradation Pathway,Intrinsic Pathway for Apoptosis,Mito…
hsa-miR-141-5p	miR-141-5p (and other miRNAs w/seed AUCUUCC)	-0.159	TargetScan Human	High (predicted)	BID	other	Amyotrophic Lateral Sclerosis Signaling,Apoptosis Signaling,ATM Signaling,CD27 Signaling in Lymphocytes,Cytotoxic T Lymphocyte-mediated Apoptosis of Target Cells,Death Receptor Signaling,Docosahexaenoic Acid (DHA) Signaling,Ferroptosis Signaling Pathway,Granzyme B Signaling,Induction of Apoptosis by HIV1,Intrinsic Pathway for Apoptosis,Mitochondrial Dysfunction,Molecular Mechanisms of Cancer,Mult…
hsa-miR-141-5p	miR-141-5p (and other miRNAs w/seed AUCUUCC)	-0.159	TargetScan Human	High (predicted)	HMGB1	transcription regulator	Advanced glycosylation endproduct receptor signaling,Apoptotic execution phase,BER (Base Excision Repair) Pathway,Cachexia Signaling Pathway,Chaperone Mediated Autophagy Signaling Pathway,Class I MHC mediated antigen processing and presentation,DDX58/IFIH1-mediated induction of interferon-alpha/beta,FXR/RXR Activation,Glucocorticoid Receptor Signaling,Hematoma Resolution Signaling Pathway,HMGB1 S…
hsa-miR-141-5p	miR-141-5p (and other miRNAs w/seed AUCUUCC)	-0.159	TargetScan Human	High (predicted)	IL12B	cytokine	Adrenergic Receptor Signaling Pathway (Enhanced),Airway Inflammation in Asthma,Airway Pathology in Chronic Obstructive Pulmonary Disease,Altered T Cell and B Cell Signaling in Rheumatoid Arthritis,Autism Signaling Pathway,Cachexia Signaling Pathway,Cardiac Hypertrophy Signaling (Enhanced),CDX Gastrointestinal Cancer Signaling Pathway,CGAS-STING Signaling Pathway,Communication between Innate and A…
hsa-miR-141-5p	miR-141-5p (and other miRNAs w/seed AUCUUCC)	-0.159	TargetScan Human	High (predicted)	IL1F10	cytokine	Activin Inhibin Signaling Pathway,Acute Phase Response Signaling,Adrenergic Receptor Signaling Pathway (Enhanced),Adrenomedullin signaling pathway,Agranulocyte Adhesion and Diapedesis,Airway Pathology in Chronic Obstructive Pulmonary Disease,Altered T Cell and B Cell Signaling in Rheumatoid Arthritis,Atherosclerosis Signaling,Autism Signaling Pathway,Cachexia Signaling Pathway,Cardiac Hypertrophy…
hsa-miR-141-5p	miR-141-5p (and other miRNAs w/seed AUCUUCC)	-0.159	TargetScan Human	High (predicted)	PRKAB2	kinase	Activation of NMDA receptors and postsynaptic events,AMPK Signaling,Apelin Adipocyte Signaling Pathway,Apelin Cardiac Fibroblast Signaling Pathway,Apelin Endothelial Signaling Pathway,Apelin Muscle Signaling Pathway,Apelin Pancreas Signaling Pathway,Autophagy,Cachexia Signaling Pathway,Carnitine metabolism,Cellular Effects of Sildenafil (Viagra),Chaperone Mediated Autophagy Signaling Pathway,Chro…
hsa-miR-141-5p	miR-141-5p (and other miRNAs w/seed AUCUUCC)	-0.159	TargetScan Mouse	High (predicted)	PSMA8	peptidase	ABC-family proteins mediated transport,BAG2 Signaling Pathway,C-type lectin receptors (CLRs),Cachexia Signaling Pathway,Cell Cycle Checkpoints,Cellular response to hypoxia,Chaperone Mediated Autophagy Signaling Pathway,Class I MHC mediated antigen processing and presentation,Degradation of beta-catenin by the destruction complex,Deubiquitination,FAT10 Signaling Pathway,Fc epsilon receptor (FCERI)…
hsa-miR-141-5p	miR-141-5p (and other miRNAs w/seed AUCUUCC)	-0.159	TargetScan Human	High (predicted)	SOCS2	other	Acute Phase Response Signaling,FAK Signaling,FLT3 Signaling,Growth hormone receptor signaling,Growth Hormone Signaling,IGF-1 Signaling,IL-9 Signaling,Interleukin-7 signaling,JAK/STAT Signaling,NAFLD Signaling Pathway,Neddylation,Prolactin Signaling,Role of JAK2 in Hormone-like Cytokine Signaling,STAT3 Pathway,Type I Diabetes Mellitus Signaling,Type II Diabetes Mellitus Signaling
hsa-miR-141-5p	miR-141-5p (and other miRNAs w/seed AUCUUCC)	-0.159	TargetScan Human	High (predicted)	YWHAG	other	14-3-3-mediated Signaling,Cell Cycle Checkpoints,Cell Cycle: G2/M DNA Damage Checkpoint Regulation,Cilium Assembly,CLEAR Signaling Pathway,Epithelial Adherens Junction Signaling,ERK/MAPK Signaling,ERK5 Signaling,FOXO-mediated transcription,HIPPO signaling,Histone Modification Signaling Pathway,IGF-1 Signaling,Inhibition of ARE-Mediated mRNA Degradation Pathway,Intrinsic Pathway for Apoptosis,Mito…
hsa-miR-142-3p	miR-142-3p (and other miRNAs w/seed GUAGUGU)	0.211	TargetScan Mouse,TargetScan Human	High (predicted)	APC	enzyme	Actin Cytoskeleton Signaling,Apoptotic execution phase,Autism Signaling Pathway,Basal Cell Carcinoma Signaling,CDC42 Signaling,Colorectal Cancer Metastasis Signaling,Degradation of beta-catenin by the destruction complex,Deubiquitination,Factors Promoting Cardiogenesis in Vertebrates,FAK Signaling,Glioblastoma Multiforme Signaling,Hepatic Fibrosis Signaling Pathway,Human Embryonic Stem Cell Pluri…
hsa-miR-142-3p	miR-142-3p (and other miRNAs w/seed GUAGUGU)	0.211	Ingenuity Expert Findings	Experimentally Observed	BCL2L1	other	Amyotrophic Lateral Sclerosis Signaling,Apoptosis Signaling,B Cell Receptor Signaling,CD27 Signaling in Lymphocytes,Chronic Myeloid Leukemia Signaling,Colorectal Cancer Metastasis Signaling,CTLA4 Signaling in Cytotoxic T Lymphocytes,DNA damage-induced 14-3-3σ Signaling,Docosahexaenoic Acid (DHA) Signaling,Erythropoietin Signaling Pathway,Glucocorticoid Receptor Signaling,GM-CSF Signaling,Huntingt…
hsa-miR-142-3p	miR-142-3p (and other miRNAs w/seed GUAGUGU)	0.211	TargetScan Mouse	High (predicted)	CHAC1	enzyme	Ferroptosis Signaling Pathway,Response of EIF2AK1 (HRI) to heme deficiency,γ-glutamyl Cycle
hsa-miR-142-3p	miR-142-3p (and other miRNAs w/seed GUAGUGU)	0.211	TargetScan Mouse,TargetScan Human	High (predicted),Moderate (predicted)	GAB1	other	B Cell Receptor Signaling,Dilated Cardiomyopathy Signaling Pathway,Endothelin-1 Signaling,ERK5 Signaling,Fc Epsilon RI Signaling,FGF Signaling,GDNF Family Ligand-Receptor Interactions,HEY1 Signaling Pathway,HGF Signaling,IL-4 Signaling,Insulin Receptor Signaling,Molecular Mechanisms of Cancer,Neurotrophin/TRK Signaling,NGF Signaling,PI3K Cascade,PI3K/AKT Signaling,PIP3 activates AKT signaling,Reg…
hsa-miR-142-3p	miR-142-3p (and other miRNAs w/seed GUAGUGU)	0.211	TargetScan Mouse	High (predicted)	GBP4	enzyme	Interferon gamma signaling,Macrophage Classical Activation Signaling Pathway,Pyroptosis Signaling Pathway
hsa-miR-142-3p	miR-142-3p (and other miRNAs w/seed GUAGUGU)	0.211	TargetScan Mouse,TargetScan Human	High (predicted)	GNB2	other	Activation of kainate receptors upon glutamate binding,AMPK Signaling,Androgen Signaling,Antiproliferative Role of Somatostatin Receptor 2,Apelin Endothelial Signaling Pathway,Apelin Muscle Signaling Pathway,Axonal Guidance Signaling,Beta-catenin independent WNT signaling,Breast Cancer Regulation by Stathmin1,Cardiac Hypertrophy Signaling,Cardiac Hypertrophy Signaling (Enhanced),Cardiac β-adrener…
hsa-miR-142-3p	miR-142-3p (and other miRNAs w/seed GUAGUGU)	0.211	TargetScan Mouse,TargetScan Human	High (predicted),Moderate (predicted)	MAP3K11	kinase	B Cell Receptor Signaling,Cardiac Hypertrophy Signaling,Cardiac Hypertrophy Signaling (Enhanced),CD27 Signaling in Lymphocytes,CDC42 Signaling,G-Protein Coupled Receptor Signaling,Germ Cell-Sertoli Cell Junction Signaling,GNRH Signaling,HGF Signaling,IL-15 Production,Integrin Signaling,Natural Killer Cell Signaling,NGF Signaling,PKCθ Signaling in T Lymphocytes,Production of Nitric Oxide and React…
hsa-miR-142-3p	miR-142-3p (and other miRNAs w/seed GUAGUGU)	0.211	TargetScan Mouse	High (predicted)	MAP3K20	kinase	Cardiac Hypertrophy Signaling (Enhanced),SAPK/JNK Signaling,Sertoli Cell-Sertoli Cell Junction Signaling,Signaling by Rho Family GTPases,STAT3 Pathway
hsa-miR-142-3p	miR-142-3p (and other miRNAs w/seed GUAGUGU)	0.211	Ingenuity Expert Findings	Experimentally Observed	PPP2R1A	phosphatase	3-phosphoinositide Biosynthesis,3-phosphoinositide Degradation,AMPK Signaling,ATM Signaling,Autophagy,BEX2 Signaling Pathway,Breast Cancer Regulation by Stathmin1,Cardiac β-adrenergic Signaling,CDK5 Signaling,Cell Cycle Checkpoints,Cell Cycle Regulation by BTG Family Proteins,Cellular Effects of Sildenafil (Viagra),Ceramide Signaling,Cilium Assembly,CLEAR Signaling Pathway,Cohesin Chromatin Regul…
hsa-miR-142-3p	miR-142-3p (and other miRNAs w/seed GUAGUGU)	0.211	Ingenuity Expert Findings	Experimentally Observed	PPP3R1	phosphatase	3-phosphoinositide Biosynthesis,3-phosphoinositide Degradation,ABRA Signaling Pathway,Autophagy,Axonal Guidance Signaling,B Cell Receptor Signaling,Beta-catenin independent WNT signaling,C-type lectin receptors (CLRs),Calcium Signaling,Calcium-induced T Lymphocyte Apoptosis,cAMP-mediated signaling,Cardiac Hypertrophy Signaling,Cardiac Hypertrophy Signaling (Enhanced),CD28 Signaling in T Helper Ce…
hsa-miR-142-3p	miR-142-3p (and other miRNAs w/seed GUAGUGU)	0.211	Ingenuity Expert Findings	Experimentally Observed	PRKCA	kinase	14-3-3-mediated Signaling,Acetylcholine Receptor Signaling Pathway,Adrenergic Receptor Signaling Pathway (Enhanced),Aldosterone Signaling in Epithelial Cells,Androgen Signaling,Apelin Cardiomyocyte Signaling Pathway,Apelin Endothelial Signaling Pathway,Apoptosis Signaling,Axonal Guidance Signaling,Beta-catenin independent WNT signaling,Breast Cancer Regulation by Stathmin1,Cachexia Signaling Path…
hsa-miR-142-3p	miR-142-3p (and other miRNAs w/seed GUAGUGU)	0.211	TargetScan Human	High (predicted)	PSMB5	peptidase	ABC-family proteins mediated transport,Antigen Presentation Pathway,BAG2 Signaling Pathway,C-type lectin receptors (CLRs),Cachexia Signaling Pathway,Cell Cycle Checkpoints,Cellular response to hypoxia,Chaperone Mediated Autophagy Signaling Pathway,Class I MHC mediated antigen processing and presentation,Degradation of beta-catenin by the destruction complex,Deubiquitination,DNA Replication Pre-In…
hsa-miR-142-3p	miR-142-3p (and other miRNAs w/seed GUAGUGU)	0.211	TargetScan Mouse,TargetScan Human	High (predicted)	PTPN23	phosphatase	3-phosphoinositide Biosynthesis,3-phosphoinositide Degradation,D-myo-inositol (1,4,5,6)-Tetrakisphosphate Biosynthesis,D-myo-inositol (3,4,5,6)-tetrakisphosphate Biosynthesis,D-myo-inositol-5-phosphate Metabolism,Interleukin-1 family signaling,Protein Kinase A Signaling,Superpathway of Inositol Phosphate Compounds
hsa-miR-142-3p	miR-142-3p (and other miRNAs w/seed GUAGUGU)	0.211	TargetScan Mouse,Ingenuity Expert Findings,TargetScan Human	Experimentally Observed,High (predicted)	RAC1	enzyme	Actin Cytoskeleton Signaling,Actin Nucleation by ARP-WASP Complex,Activation of NMDA receptors and postsynaptic events,Agrin Interactions at Neuromuscular Junction,Amyotrophic Lateral Sclerosis Signaling,Apelin Adipocyte Signaling Pathway,Axonal Guidance Signaling,B Cell Receptor Signaling,Beta-catenin independent WNT signaling,Breast Cancer Regulation by Stathmin1,Cardiac Hypertrophy Signaling,C…
hsa-miR-142-3p	miR-142-3p (and other miRNAs w/seed GUAGUGU)	0.211	TargetScan Mouse	High (predicted)	RRAS	enzyme	14-3-3-mediated Signaling,Actin Cytoskeleton Signaling,Actin Nucleation by ARP-WASP Complex,Acute Myeloid Leukemia Signaling,Acute Phase Response Signaling,Adrenomedullin signaling pathway,Agrin Interactions at Neuromuscular Junction,Angiopoietin Signaling,Antiproliferative Role of Somatostatin Receptor 2,Apelin Endothelial Signaling Pathway,Apoptosis Signaling,Autism Signaling Pathway,Axonal Gui…
hsa-miR-142-3p	miR-142-3p (and other miRNAs w/seed GUAGUGU)	0.211	TargetScan Mouse,TargetScan Human	High (predicted)	TAB2	other	Alpha-protein kinase 1 signaling pathway,C-type lectin receptors (CLRs),Fc epsilon receptor (FCERI) signaling,IL-1 Signaling,IL-17 Signaling,Interleukin-1 family signaling,MAP kinase activation,Molecular Mechanisms of Cancer,MyD88 cascade initiated on plasma membrane,MyD88 dependent cascade initiated on endosome,MyD88-independent TLR4 cascade,MyD88:MAL(TIRAP) cascade initiated on plasma membrane,…
hsa-miR-143-3p	miR-143-3p (and other miRNAs w/seed GAGAUGA)	1.044	Ingenuity Expert Findings,TargetScan Human	Experimentally Observed,Moderate (predicted)	BCL2	transporter	Acetylcholine Receptor Signaling Pathway,Adrenomedullin signaling pathway,Amyotrophic Lateral Sclerosis Signaling,Apoptosis Signaling,Autophagy,BEX2 Signaling Pathway,Cachexia Signaling Pathway,Cellular Effects of Sildenafil (Viagra),Ceramide Signaling,Chronic Myeloid Leukemia Signaling,Coronavirus Pathogenesis Pathway,Cytotoxic T Lymphocyte-mediated Apoptosis of Target Cells,Death Receptor Signa…
hsa-miR-143-3p	miR-143-3p (and other miRNAs w/seed GAGAUGA)	1.044	TargetScan Mouse	High (predicted)	CAPN3	peptidase	Amyloid Processing,Amyotrophic Lateral Sclerosis Signaling,Apoptosis Signaling,Cachexia Signaling Pathway,Cellular Effects of Sildenafil (Viagra),FAK Signaling,Huntington's Disease Signaling,Integrin Signaling,Mitochondrial Dysfunction,Multiple Sclerosis Signaling Pathway,Necroptosis Signaling Pathway,nNOS Signaling in Neurons,nNOS Signaling in Skeletal Muscle Cells,Regulation of Cellular Mechani…
hsa-miR-143-3p	miR-143-3p (and other miRNAs w/seed GAGAUGA)	1.044	TargetScan Human	High (predicted)	GAD2	enzyme	GABA Receptor Signaling,GABA synthesis, release, reuptake and degradation,GABAergic Receptor Signaling Pathway (Enhanced),Glutamate Degradation III (via 4-aminobutyrate),Glutamate Dependent Acid Resistance,Neuroinflammation Signaling Pathway,Transcriptional Regulation by MECP2,Type I Diabetes Mellitus Signaling
hsa-miR-143-3p	miR-143-3p (and other miRNAs w/seed GAGAUGA)	1.044	TargetScan Human	High (predicted)	HLA-DOA	transmembrane receptor	Allograft Rejection Signaling,Altered T Cell and B Cell Signaling in Rheumatoid Arthritis,Antigen Presentation Pathway,Autoimmune Thyroid Disease Signaling,B Cell Development,Calcium-induced T Lymphocyte Apoptosis,CD28 Signaling in T Helper Cells,CDC42 Signaling,CTLA4 Signaling in Cytotoxic T Lymphocytes,Dendritic Cell Maturation,Glucocorticoid Receptor Signaling,Graft-versus-Host Disease Signali…
hsa-miR-143-3p	miR-143-3p (and other miRNAs w/seed GAGAUGA)	1.044	TargetScan Human	High (predicted)	IFNA14	cytokine	Activation of IRF by Cytosolic Pattern Recognition Receptors,CGAS-STING Signaling Pathway,Coronavirus Pathogenesis Pathway,DDX58/IFIH1-mediated induction of interferon-alpha/beta,Factors involved in megakaryocyte development and platelet production,Glucocorticoid Receptor Signaling,IL-12 Signaling and Production in Macrophages,Immunogenic Cell Death Signaling Pathway,Interferon alpha/beta signali…
hsa-miR-143-3p	miR-143-3p (and other miRNAs w/seed GAGAUGA)	1.044	TargetScan Human	High (predicted)	IFNA16	cytokine	Activation of IRF by Cytosolic Pattern Recognition Receptors,DDX58/IFIH1-mediated induction of interferon-alpha/beta,Factors involved in megakaryocyte development and platelet production,Glucocorticoid Receptor Signaling,IL-12 Signaling and Production in Macrophages,Interferon alpha/beta signaling,ISGylation Signaling Pathway,Macrophage Classical Activation Signaling Pathway,Neuroinflammation Sig…
hsa-miR-143-3p	miR-143-3p (and other miRNAs w/seed GAGAUGA)	1.044	TargetScan Mouse	High (predicted),Moderate (predicted)	IFNA4	cytokine	Activation of IRF by Cytosolic Pattern Recognition Receptors,CGAS-STING Signaling Pathway,Coronavirus Pathogenesis Pathway,DDX58/IFIH1-mediated induction of interferon-alpha/beta,Factors involved in megakaryocyte development and platelet production,Glucocorticoid Receptor Signaling,IL-12 Signaling and Production in Macrophages,Immunogenic Cell Death Signaling Pathway,Interferon alpha/beta signali…
hsa-miR-143-3p	miR-143-3p (and other miRNAs w/seed GAGAUGA)	1.044	TargetScan Human	High (predicted)	IFNA7	cytokine	Activation of IRF by Cytosolic Pattern Recognition Receptors,DDX58/IFIH1-mediated induction of interferon-alpha/beta,Factors involved in megakaryocyte development and platelet production,Glucocorticoid Receptor Signaling,IL-12 Signaling and Production in Macrophages,Interferon alpha/beta signaling,ISGylation Signaling Pathway,Macrophage Classical Activation Signaling Pathway,Neuroinflammation Sig…
hsa-miR-143-3p	miR-143-3p (and other miRNAs w/seed GAGAUGA)	1.044	TargetScan Human	High (predicted)	IL18	cytokine	Activin Inhibin Signaling Pathway,Acute Phase Response Signaling,Adrenergic Receptor Signaling Pathway (Enhanced),Adrenomedullin signaling pathway,Agranulocyte Adhesion and Diapedesis,Airway Pathology in Chronic Obstructive Pulmonary Disease,Altered T Cell and B Cell Signaling in Rheumatoid Arthritis,Atherosclerosis Signaling,Autism Signaling Pathway,Cachexia Signaling Pathway,Cardiac Hypertrophy…
hsa-miR-143-3p	miR-143-3p (and other miRNAs w/seed GAGAUGA)	1.044	TargetScan Human	High (predicted)	IL36G	cytokine	Activin Inhibin Signaling Pathway,Acute Phase Response Signaling,Adrenergic Receptor Signaling Pathway (Enhanced),Adrenomedullin signaling pathway,Agranulocyte Adhesion and Diapedesis,Airway Pathology in Chronic Obstructive Pulmonary Disease,Altered T Cell and B Cell Signaling in Rheumatoid Arthritis,Atherosclerosis Signaling,Autism Signaling Pathway,Cachexia Signaling Pathway,Cardiac Hypertrophy…
hsa-miR-143-3p	miR-143-3p (and other miRNAs w/seed GAGAUGA)	1.044	TargetScan Mouse,Ingenuity Expert Findings,TargetScan Human,miRecords	Experimentally Observed,High (predicted),Moderate (predicted)	KRAS	enzyme	14-3-3-mediated Signaling,Actin Cytoskeleton Signaling,Actin Nucleation by ARP-WASP Complex,Activation of NMDA receptors and postsynaptic events,Acute Myeloid Leukemia Signaling,Acute Phase Response Signaling,Adrenomedullin signaling pathway,Agrin Interactions at Neuromuscular Junction,Aldosterone Signaling in Epithelial Cells,Angiopoietin Signaling,Antiproliferative Role of Somatostatin Receptor…
hsa-miR-143-3p	miR-143-3p (and other miRNAs w/seed GAGAUGA)	1.044	TargetScan Human	High (predicted)	M6PR	transporter	Cargo recognition for clathrin-mediated endocytosis,Clathrin-mediated endocytosis,CLEAR Signaling Pathway,Intra-Golgi and retrograde Golgi-to-ER traffic,Phagosome Maturation,Protein Sorting Signaling Pathway,trans-Golgi Network Vesicle Budding,Tumoricidal Function of Hepatic Natural Killer Cells
hsa-miR-143-3p	miR-143-3p (and other miRNAs w/seed GAGAUGA)	1.044	TargetScan Mouse,TarBase	Experimentally Observed,Moderate (predicted)	MAPK12	kinase	14-3-3-mediated Signaling,4-1BB Signaling in T Lymphocytes,ABRA Signaling Pathway,Activation of IRF by Cytosolic Pattern Recognition Receptors,Activin Inhibin Signaling Pathway,Acute Phase Response Signaling,Adrenomedullin signaling pathway,Agrin Interactions at Neuromuscular Junction,AMPK Signaling,Amyloid Processing,Antioxidant Action of Vitamin C,Apelin Adipocyte Signaling Pathway,Apelin Cardi…
hsa-miR-143-3p	miR-143-3p (and other miRNAs w/seed GAGAUGA)	1.044	TargetScan Mouse,Ingenuity Expert Findings,TarBase,TargetScan Human,miRecords	Experimentally Observed,Moderate (predicted)	MAPK7	kinase	Activin Inhibin Signaling Pathway,Adrenomedullin signaling pathway,Apelin Adipocyte Signaling Pathway,Apelin Cardiomyocyte Signaling Pathway,Cardiac Hypertrophy Signaling (Enhanced),CDK5 Signaling,Cellular Effects of Sildenafil (Viagra),Cholecystokinin/Gastrin-mediated Signaling,CLEAR Signaling Pathway,Endocannabinoid Developing Neuron Pathway,Endocannabinoid Neuronal Synapse Pathway,Endothelin-1…
hsa-miR-143-3p	miR-143-3p (and other miRNAs w/seed GAGAUGA)	1.044	Ingenuity Expert Findings	Experimentally Observed	MDM2	enzyme	Activin Inhibin Signaling Pathway,Aryl Hydrocarbon Receptor Signaling,ATM Signaling,BAG2 Signaling Pathway,Bladder Cancer Signaling,Cancer Drug Resistance by Drug Efflux,Cell Cycle Checkpoints,Cell Cycle: G1/S Checkpoint Regulation,Cell Cycle: G2/M DNA Damage Checkpoint Regulation,Chaperone Mediated Autophagy Signaling Pathway,Chronic Myeloid Leukemia Signaling,Circadian Rhythm Signaling,Clathrin…
hsa-miR-143-3p	miR-143-3p (and other miRNAs w/seed GAGAUGA)	1.044	TargetScan Human	High (predicted)	PLA2G1B	enzyme	Antioxidant Action of Vitamin C,Atherosclerosis Signaling,CCR3 Signaling in Eosinophils,Docosahexaenoic Acid (DHA) Signaling,Eicosanoid Signaling,Endothelin-1 Signaling,ERK/MAPK Signaling,Fc Epsilon RI Signaling,Gap Junction Signaling,Glucocorticoid Receptor Signaling,Glutaminergic Receptor Signaling Pathway (Enhanced),Glycerophospholipid biosynthesis,MIF Regulation of Innate Immunity,MIF-mediate…
hsa-miR-143-3p	miR-143-3p (and other miRNAs w/seed GAGAUGA)	1.044	TargetScan Mouse	High (predicted)	PPIF	enzyme	Mitochondrial Dysfunction,Necroptosis Signaling Pathway,Neutrophil Extracellular Trap Signaling Pathway,Sirtuin Signaling Pathway
hsa-miR-143-3p	miR-143-3p (and other miRNAs w/seed GAGAUGA)	1.044	TargetScan Mouse	High (predicted)	PPP3R2	other	3-phosphoinositide Biosynthesis,3-phosphoinositide Degradation,ABRA Signaling Pathway,Autophagy,Axonal Guidance Signaling,B Cell Receptor Signaling,Calcium Signaling,Calcium-induced T Lymphocyte Apoptosis,cAMP-mediated signaling,Cardiac Hypertrophy Signaling,Cardiac Hypertrophy Signaling (Enhanced),CD28 Signaling in T Helper Cells,Cellular Effects of Sildenafil (Viagra),Chaperone Mediated Autopha…
hsa-miR-146b-5p	miR-146a-5p (and other miRNAs w/seed GAGAACU)	0.192	TargetScan Mouse,TargetScan Human	High (predicted),Moderate (predicted)	APPL1	other	Caspase activation via Dependence Receptors in the absence of ligand,Colorectal Cancer Metastasis Signaling,Maturity Onset Diabetes of Young (MODY) Signaling,WNT/β-catenin Signaling
hsa-miR-146b-5p	miR-146a-5p (and other miRNAs w/seed GAGAACU)	0.192	TargetScan Human	High (predicted)	ARF6	transporter	Clathrin-mediated endocytosis,Clathrin-mediated Endocytosis Signaling,Ephrin A Signaling,Fcγ Receptor-mediated Phagocytosis in Macrophages and Monocytes,Ferroptosis Signaling Pathway,HER-2 Signaling in Breast Cancer,Integrin Signaling,Lipid Antigen Presentation by CD1,Macropinocytosis Signaling,Myelination Signaling Pathway,Paxillin Signaling,Phagosome Formation,Remodeling of Epithelial Adherens …
hsa-miR-146b-5p	miR-146a-5p (and other miRNAs w/seed GAGAACU)	0.192	TargetScan Human	High (predicted)	CASP7	peptidase	Acetylcholine Receptor Signaling Pathway,Amyotrophic Lateral Sclerosis Signaling,Apoptosis Signaling,Apoptotic execution phase,Cachexia Signaling Pathway,Cytotoxic T Lymphocyte-mediated Apoptosis of Target Cells,Death Receptor Signaling,DNA damage-induced 14-3-3σ Signaling,Docosahexaenoic Acid (DHA) Signaling,Endocannabinoid Cancer Inhibition Pathway,Endoplasmic Reticulum Stress Pathway,Endotheli…
hsa-miR-146b-5p	miR-146a-5p (and other miRNAs w/seed GAGAACU)	0.192	TargetScan Mouse,Ingenuity Expert Findings	Experimentally Observed,Moderate (predicted)	CHUK	kinase	4-1BB Signaling in T Lymphocytes,Activation of IRF by Cytosolic Pattern Recognition Receptors,Activin Inhibin Signaling Pathway,Acute Phase Response Signaling,Altered T Cell and B Cell Signaling in Rheumatoid Arthritis,Angiopoietin Signaling,Antioxidant Action of Vitamin C,Apoptosis Signaling,April Mediated Signaling,B Cell Activating Factor Signaling,B Cell Receptor Signaling,C-type lectin recep…
hsa-miR-146b-5p	miR-146a-5p (and other miRNAs w/seed GAGAACU)	0.192	miRecords	Experimentally Observed	CXCR4	G-protein coupled receptor	Activin Inhibin Signaling Pathway,Agranulocyte Adhesion and Diapedesis,Atherosclerosis Signaling,Axonal Guidance Signaling,Chemokine Signaling,Class A/1 (Rhodopsin-like receptors),CXCR4 Signaling,Ephrin B Signaling,Ephrin Receptor Signaling,FAT10 Cancer Signaling Pathway,Formation of definitive endoderm,G alpha (i) signalling events,Granulocyte Adhesion and Diapedesis,Induction of Apoptosis by HI…
hsa-miR-146b-5p	miR-146a-5p (and other miRNAs w/seed GAGAACU)	0.192	miRecords	Experimentally Observed	FADD	other	Activation of IRF by Cytosolic Pattern Recognition Receptors,Caspase activation via Death Receptors in the presence of ligand,Cellular Effects of Sildenafil (Viagra),Cytotoxic T Lymphocyte-mediated Apoptosis of Target Cells,DDX58/IFIH1-mediated induction of interferon-alpha/beta,Death Receptor Signaling,Docosahexaenoic Acid (DHA) Signaling,FasL/ CD95L signaling,Immunogenic Cell Death Signaling Pa…
hsa-miR-146b-5p	miR-146a-5p (and other miRNAs w/seed GAGAACU)	0.192	TargetScan Mouse	High (predicted),Moderate (predicted)	HLA-A	other	Allograft Rejection Signaling,Altered T Cell and B Cell Signaling in Rheumatoid Arthritis,Antigen Presentation Pathway,Autism Signaling Pathway,Autoimmune Thyroid Disease Signaling,B Cell Development,Calcium-induced T Lymphocyte Apoptosis,Caveolar-mediated Endocytosis Signaling,CD28 Signaling in T Helper Cells,CDC42 Signaling,Class I MHC mediated antigen processing and presentation,Communication …
hsa-miR-146b-5p	miR-146a-5p (and other miRNAs w/seed GAGAACU)	0.192	Ingenuity Expert Findings	Experimentally Observed	IFNA1/IFNA13	cytokine	Activation of IRF by Cytosolic Pattern Recognition Receptors,CGAS-STING Signaling Pathway,Communication between Innate and Adaptive Immune Cells,Coronavirus Pathogenesis Pathway,Crosstalk between Dendritic Cells and Natural Killer Cells,DDX58/IFIH1-mediated induction of interferon-alpha/beta,Dendritic Cell Maturation,Factors involved in megakaryocyte development and platelet production,Glucocorti…
hsa-miR-146b-5p	miR-146a-5p (and other miRNAs w/seed GAGAACU)	0.192	Ingenuity Expert Findings	Experimentally Observed	IFNB1	cytokine	Activation of IRF by Cytosolic Pattern Recognition Receptors,CGAS-STING Signaling Pathway,Communication between Innate and Adaptive Immune Cells,Coronavirus Pathogenesis Pathway,Crosstalk between Dendritic Cells and Natural Killer Cells,DDX58/IFIH1-mediated induction of interferon-alpha/beta,Dendritic Cell Maturation,Factors involved in megakaryocyte development and platelet production,Glucocorti…
hsa-miR-146b-5p	miR-146a-5p (and other miRNAs w/seed GAGAACU)	0.192	Ingenuity Expert Findings	Experimentally Observed	IL1F10	cytokine	Activin Inhibin Signaling Pathway,Acute Phase Response Signaling,Adrenergic Receptor Signaling Pathway (Enhanced),Adrenomedullin signaling pathway,Agranulocyte Adhesion and Diapedesis,Airway Pathology in Chronic Obstructive Pulmonary Disease,Altered T Cell and B Cell Signaling in Rheumatoid Arthritis,Atherosclerosis Signaling,Autism Signaling Pathway,Cachexia Signaling Pathway,Cardiac Hypertrophy…
hsa-miR-146b-5p	miR-146a-5p (and other miRNAs w/seed GAGAACU)	0.192	Ingenuity Expert Findings	Experimentally Observed	IL1R1	transmembrane receptor	Activin Inhibin Signaling Pathway,Acute Phase Response Signaling,Agranulocyte Adhesion and Diapedesis,Cachexia Signaling Pathway,Cardiac Hypertrophy Signaling (Enhanced),FAK Signaling,Glucocorticoid Receptor Signaling,Granulocyte Adhesion and Diapedesis,Hepatic Cholestasis,Hepatic Fibrosis / Hepatic Stellate Cell Activation,Hepatic Fibrosis Signaling Pathway,HMGB1 Signaling,IL-1 Signaling,IL-10 S…
hsa-miR-146b-5p	miR-146a-5p (and other miRNAs w/seed GAGAACU)	0.192	Ingenuity Expert Findings	Experimentally Observed	IL1RAP	transmembrane receptor	Activin Inhibin Signaling Pathway,Acute Phase Response Signaling,Cachexia Signaling Pathway,Granulocyte Adhesion and Diapedesis,Hepatic Cholestasis,Hepatic Fibrosis / Hepatic Stellate Cell Activation,Hepatic Fibrosis Signaling Pathway,IL-1 Signaling,IL-10 Signaling,IL-27 Signaling Pathway,IL-33 Signaling Pathway,IL-6 Signaling,Interleukin-1 family signaling,LPS/IL-1 Mediated Inhibition of RXR Fun…
hsa-miR-146b-5p	miR-146a-5p (and other miRNAs w/seed GAGAACU)	0.192	Ingenuity Expert Findings	Experimentally Observed	IL1RL2	transmembrane receptor	Activin Inhibin Signaling Pathway,Cachexia Signaling Pathway,Cardiac Hypertrophy Signaling (Enhanced),Dendritic Cell Maturation,FAK Signaling,Glucocorticoid Receptor Signaling,Granulocyte Adhesion and Diapedesis,Hepatic Cholestasis,Hepatic Fibrosis / Hepatic Stellate Cell Activation,Hepatic Fibrosis Signaling Pathway,IL-10 Signaling,IL-27 Signaling Pathway,IL-6 Signaling,Interleukin-1 family sign…
hsa-miR-146b-5p	miR-146a-5p (and other miRNAs w/seed GAGAACU)	0.192	Ingenuity Expert Findings	Experimentally Observed	IL36A	cytokine	Activin Inhibin Signaling Pathway,Acute Phase Response Signaling,Adrenergic Receptor Signaling Pathway (Enhanced),Adrenomedullin signaling pathway,Agranulocyte Adhesion and Diapedesis,Airway Pathology in Chronic Obstructive Pulmonary Disease,Altered T Cell and B Cell Signaling in Rheumatoid Arthritis,Atherosclerosis Signaling,Autism Signaling Pathway,Cachexia Signaling Pathway,Cardiac Hypertrophy…
hsa-miR-146b-5p	miR-146a-5p (and other miRNAs w/seed GAGAACU)	0.192	Ingenuity Expert Findings	Experimentally Observed	IL36B	cytokine	Activin Inhibin Signaling Pathway,Acute Phase Response Signaling,Adrenergic Receptor Signaling Pathway (Enhanced),Adrenomedullin signaling pathway,Agranulocyte Adhesion and Diapedesis,Airway Pathology in Chronic Obstructive Pulmonary Disease,Altered T Cell and B Cell Signaling in Rheumatoid Arthritis,Atherosclerosis Signaling,Autism Signaling Pathway,Cachexia Signaling Pathway,Cardiac Hypertrophy…
hsa-miR-146b-5p	miR-146a-5p (and other miRNAs w/seed GAGAACU)	0.192	Ingenuity Expert Findings	Experimentally Observed	IL36G	cytokine	Activin Inhibin Signaling Pathway,Acute Phase Response Signaling,Adrenergic Receptor Signaling Pathway (Enhanced),Adrenomedullin signaling pathway,Agranulocyte Adhesion and Diapedesis,Airway Pathology in Chronic Obstructive Pulmonary Disease,Altered T Cell and B Cell Signaling in Rheumatoid Arthritis,Atherosclerosis Signaling,Autism Signaling Pathway,Cachexia Signaling Pathway,Cardiac Hypertrophy…
hsa-miR-146b-5p	miR-146a-5p (and other miRNAs w/seed GAGAACU)	0.192	Ingenuity Expert Findings	Experimentally Observed	IL36RN	cytokine	Activin Inhibin Signaling Pathway,Acute Phase Response Signaling,Adrenomedullin signaling pathway,Agranulocyte Adhesion and Diapedesis,Altered T Cell and B Cell Signaling in Rheumatoid Arthritis,Atherosclerosis Signaling,Autism Signaling Pathway,Cachexia Signaling Pathway,Cholecystokinin/Gastrin-mediated Signaling,Communication between Innate and Adaptive Immune Cells,Dendritic Cell Maturation,FX…
hsa-miR-146b-5p	miR-146a-5p (and other miRNAs w/seed GAGAACU)	0.192	Ingenuity Expert Findings	Experimentally Observed	IL37	cytokine	Activin Inhibin Signaling Pathway,Acute Phase Response Signaling,Adrenergic Receptor Signaling Pathway (Enhanced),Adrenomedullin signaling pathway,Agranulocyte Adhesion and Diapedesis,Airway Pathology in Chronic Obstructive Pulmonary Disease,Altered T Cell and B Cell Signaling in Rheumatoid Arthritis,Atherosclerosis Signaling,Autism Signaling Pathway,Cachexia Signaling Pathway,Cardiac Hypertrophy…
hsa-miR-146b-5p	miR-146a-5p (and other miRNAs w/seed GAGAACU)	0.192	TargetScan Mouse,Ingenuity Expert Findings,TargetScan Human,miRecords	Experimentally Observed,High (predicted)	IRAK1	kinase	Acute Phase Response Signaling,Hepatic Cholestasis,Hepatic Fibrosis Signaling Pathway,IL-1 Signaling,IL-33 Signaling Pathway,IL-8 Signaling,iNOS Signaling,Interleukin-1 family signaling,LPS/IL-1 Mediated Inhibition of RXR Function,Macrophage Classical Activation Signaling Pathway,MAP kinase activation,MyD88 cascade initiated on plasma membrane,MyD88 dependent cascade initiated on endosome,MyD88:M…
hsa-miR-146b-5p	miR-146a-5p (and other miRNAs w/seed GAGAACU)	0.192	TargetScan Mouse,miRecords	Experimentally Observed,High (predicted)	IRAK2	kinase	Hepatic Cholestasis,Hepatic Fibrosis Signaling Pathway,IL-1 Signaling,IL-8 Signaling,iNOS Signaling,Interleukin-1 family signaling,MAP kinase activation,MyD88 cascade initiated on plasma membrane,MyD88 dependent cascade initiated on endosome,MyD88-independent TLR4 cascade,MyD88:MAL(TIRAP) cascade initiated on plasma membrane,Neuroinflammation Signaling Pathway,NLR signaling pathways,p38 MAPK Sign…
hsa-miR-146b-5p	miR-146a-5p (and other miRNAs w/seed GAGAACU)	0.192	TargetScan Mouse	High (predicted)	KRAS	enzyme	14-3-3-mediated Signaling,Actin Cytoskeleton Signaling,Actin Nucleation by ARP-WASP Complex,Activation of NMDA receptors and postsynaptic events,Acute Myeloid Leukemia Signaling,Acute Phase Response Signaling,Adrenomedullin signaling pathway,Agrin Interactions at Neuromuscular Junction,Aldosterone Signaling in Epithelial Cells,Angiopoietin Signaling,Antiproliferative Role of Somatostatin Receptor…
hsa-miR-146b-5p	miR-146a-5p (and other miRNAs w/seed GAGAACU)	0.192	Ingenuity Expert Findings	Experimentally Observed	LBP	transporter	Actin Cytoskeleton Signaling,Acute Phase Response Signaling,Hepatic Cholestasis,Hepatic Fibrosis / Hepatic Stellate Cell Activation,IL-6 Signaling,iNOS Signaling,Interleukin-4 and Interleukin-13 signaling,LPS-stimulated MAPK Signaling,LPS/IL-1 Mediated Inhibition of RXR Function,LXR/RXR Activation,Macrophage Classical Activation Signaling Pathway,Phagosome Formation,Regulation of TLR by endogenou…
hsa-miR-146b-5p	miR-146a-5p (and other miRNAs w/seed GAGAACU)	0.192	miRecords	Experimentally Observed	LTB	cytokine	Adrenergic Receptor Signaling Pathway (Enhanced),Airway Pathology in Chronic Obstructive Pulmonary Disease,Altered T Cell and B Cell Signaling in Rheumatoid Arthritis,Autism Signaling Pathway,Cachexia Signaling Pathway,Cardiac Hypertrophy Signaling (Enhanced),CDX Gastrointestinal Cancer Signaling Pathway,CGAS-STING Signaling Pathway,Crosstalk between Dendritic Cells and Natural Killer Cells,Dendr…
hsa-miR-146b-5p	miR-146a-5p (and other miRNAs w/seed GAGAACU)	0.192	TargetScan Mouse,miRecords	Experimentally Observed,High (predicted)	MR1	transmembrane receptor	Antigen Presentation Pathway,Autism Signaling Pathway,Caveolar-mediated Endocytosis Signaling,Communication between Innate and Adaptive Immune Cells,CTLA4 Signaling in Cytotoxic T Lymphocytes,Cytotoxic T Lymphocyte-mediated Apoptosis of Target Cells,Dendritic Cell Maturation,Glucocorticoid Receptor Signaling,IL-27 Signaling Pathway,Neuroinflammation Signaling Pathway,NUR77 Signaling in T Lymphocy…
hsa-miR-146b-5p	miR-146a-5p (and other miRNAs w/seed GAGAACU)	0.192	Ingenuity Expert Findings	Experimentally Observed	NOS2	enzyme	Acetylcholine Receptor Signaling Pathway,Cachexia Signaling Pathway,Cellular Effects of Sildenafil (Viagra),Citrulline-Nitric Oxide Cycle,Colorectal Cancer Metastasis Signaling,Corticotropin Releasing Hormone Signaling,Endocannabinoid Cancer Inhibition Pathway,Endothelin-1 Signaling,Glucocorticoid Receptor Signaling,Hepatic Cholestasis,HIF1α Signaling,IL-10 Signaling,IL-12 Signaling and Productio…
hsa-miR-146b-5p	miR-146a-5p (and other miRNAs w/seed GAGAACU)	0.192	TargetScan Human	High (predicted)	PMAIP1	other	Intrinsic Pathway for Apoptosis,Molecular Mechanisms of Cancer,MYC Mediated Apoptosis Signaling,p53 Signaling,Pulmonary Fibrosis Idiopathic Signaling Pathway,TP53 Regulates Transcription of Cell Death Genes
hsa-miR-146b-5p	miR-146a-5p (and other miRNAs w/seed GAGAACU)	0.192	Ingenuity Expert Findings	Experimentally Observed	PRKAA2	kinase	Activation of NMDA receptors and postsynaptic events,AMPK Signaling,Apelin Adipocyte Signaling Pathway,Apelin Cardiac Fibroblast Signaling Pathway,Apelin Endothelial Signaling Pathway,Apelin Muscle Signaling Pathway,Apelin Pancreas Signaling Pathway,Autophagy,Cachexia Signaling Pathway,Carnitine metabolism,Cellular Effects of Sildenafil (Viagra),Chaperone Mediated Autophagy Signaling Pathway,Chro…
hsa-miR-146b-5p	miR-146a-5p (and other miRNAs w/seed GAGAACU)	0.192	TargetScan Human	High (predicted)	PSMA4	peptidase	ABC-family proteins mediated transport,BAG2 Signaling Pathway,C-type lectin receptors (CLRs),Cachexia Signaling Pathway,Cell Cycle Checkpoints,Cellular response to hypoxia,Chaperone Mediated Autophagy Signaling Pathway,Class I MHC mediated antigen processing and presentation,Degradation of beta-catenin by the destruction complex,Deubiquitination,DNA Replication Pre-Initiation,FAT10 Signaling Path…
hsa-miR-146b-5p	miR-146a-5p (and other miRNAs w/seed GAGAACU)	0.192	Ingenuity Expert Findings	Experimentally Observed	S100A12	other	Advanced glycosylation endproduct receptor signaling,DDX58/IFIH1-mediated induction of interferon-alpha/beta,Neutrophil degranulation,S100 Family Signaling Pathway,TAK1-dependent IKK and NF-kappa-B activation
hsa-miR-146b-5p	miR-146a-5p (and other miRNAs w/seed GAGAACU)	0.192	Ingenuity Expert Findings	Experimentally Observed	SFTPD	other	Immunoregulatory interactions between a Lymphoid and a non-Lymphoid cell,Regulation of TLR by endogenous ligand,Signal regulatory protein family interactions,Surfactant metabolism,Toll-like Receptor Cascades
hsa-miR-146b-5p	miR-146a-5p (and other miRNAs w/seed GAGAACU)	0.192	miRecords	Experimentally Observed	STAT1	transcription regulator	Activation of IRF by Cytosolic Pattern Recognition Receptors,Cachexia Signaling Pathway,CGAS-STING Signaling Pathway,CNTF Signaling,Colorectal Cancer Metastasis Signaling,Coronavirus Pathogenesis Pathway,Dendritic Cell Maturation,EGF Signaling,ERK/MAPK Signaling,FLT3 Signaling in Hematopoietic Progenitor Cells,Glucocorticoid Receptor Signaling,GM-CSF Signaling,Growth hormone receptor signaling,Gr…
hsa-miR-146b-5p	miR-146a-5p (and other miRNAs w/seed GAGAACU)	0.192	TargetScan Human	High (predicted)	TIMM17B	transporter	Mitochondrial protein import,Necroptosis Signaling Pathway,Neutrophil Extracellular Trap Signaling Pathway,Sirtuin Signaling Pathway
hsa-miR-146b-5p	miR-146a-5p (and other miRNAs w/seed GAGAACU)	0.192	Ingenuity Expert Findings	Experimentally Observed	TLR1	transmembrane receptor	Activin Inhibin Signaling Pathway,Altered T Cell and B Cell Signaling in Rheumatoid Arthritis,Class I MHC mediated antigen processing and presentation,CLEAR Signaling Pathway,Colorectal Cancer Metastasis Signaling,Communication between Innate and Adaptive Immune Cells,Defensins,IL-27 Signaling Pathway,ISGylation Signaling Pathway,Multiple Sclerosis Signaling Pathway,MyD88:MAL(TIRAP) cascade initi…
hsa-miR-146b-5p	miR-146a-5p (and other miRNAs w/seed GAGAACU)	0.192	Ingenuity Expert Findings	Experimentally Observed	TLR10	transmembrane receptor	Activin Inhibin Signaling Pathway,Altered T Cell and B Cell Signaling in Rheumatoid Arthritis,CLEAR Signaling Pathway,Colorectal Cancer Metastasis Signaling,Communication between Innate and Adaptive Immune Cells,IL-27 Signaling Pathway,ISGylation Signaling Pathway,Multiple Sclerosis Signaling Pathway,MyD88 cascade initiated on plasma membrane,NAFLD Signaling Pathway,Neuroinflammation Signaling Pa…
hsa-miR-146b-5p	miR-146a-5p (and other miRNAs w/seed GAGAACU)	0.192	Ingenuity Expert Findings	Experimentally Observed	TLR4	transmembrane receptor	Activin Inhibin Signaling Pathway,Altered T Cell and B Cell Signaling in Rheumatoid Arthritis,Autophagy,Cachexia Signaling Pathway,Caspase activation via Death Receptors in the presence of ligand,Class I MHC mediated antigen processing and presentation,CLEAR Signaling Pathway,Colorectal Cancer Metastasis Signaling,Communication between Innate and Adaptive Immune Cells,Crosstalk between Dendritic …
hsa-miR-146b-5p	miR-146a-5p (and other miRNAs w/seed GAGAACU)	0.192	Ingenuity Expert Findings	Experimentally Observed	TLR9	transmembrane receptor	Activin Inhibin Signaling Pathway,Altered T Cell and B Cell Signaling in Rheumatoid Arthritis,CLEAR Signaling Pathway,Colorectal Cancer Metastasis Signaling,Communication between Innate and Adaptive Immune Cells,Crosstalk between Dendritic Cells and Natural Killer Cells,Dendritic Cell Maturation,IL-12 Signaling and Production in Macrophages,IL-27 Signaling Pathway,ISGylation Signaling Pathway,Mac…
hsa-miR-146b-5p	miR-146a-5p (and other miRNAs w/seed GAGAACU)	0.192	TargetScan Mouse,Ingenuity Expert Findings,TargetScan Human	Experimentally Observed,High (predicted),Moderate (predicted)	TRAF6	enzyme	Activation of IRF by Cytosolic Pattern Recognition Receptors,Acute Phase Response Signaling,Alpha-protein kinase 1 signaling pathway,April Mediated Signaling,Autophagy,B Cell Activating Factor Signaling,C-type lectin receptors (CLRs),CD40 Signaling,DDX58/IFIH1-mediated induction of interferon-alpha/beta,Dendritic Cell Maturation,Deubiquitination,Fc epsilon receptor (FCERI) signaling,Glucocorticoi…
hsa-miR-148a-3p	miR-148a-3p (and other miRNAs w/seed CAGUGCA)	-0.544	TargetScan Mouse,TargetScan Human	High (predicted),Moderate (predicted)	ABCA1	transporter	Ferroptosis Signaling Pathway,LPS/IL-1 Mediated Inhibition of RXR Function,LXR/RXR Activation,Macrophage Alternative Activation Signaling Pathway,NR1H2 and NR1H3-mediated signaling,Plasma lipoprotein assembly, remodeling, and clearance,PPARα/RXRα Activation,Regulation of lipid metabolism by PPARalpha,Sirtuin Signaling Pathway,UFMylation Signaling Pathway
hsa-miR-148a-3p	miR-148a-3p (and other miRNAs w/seed CAGUGCA)	-0.544	TargetScan Mouse	High (predicted)	BBC3	other	BEX2 Signaling Pathway,Chaperone Mediated Autophagy Signaling Pathway,Cohesin Chromatin Regulation Pathway,FOXO-mediated transcription of cell death genes,Induction of Apoptosis by HIV1,Intrinsic Pathway for Apoptosis,Mitochondrial Dysfunction,Molecular Mechanisms of Cancer,MYC Mediated Apoptosis Signaling,NAFLD Signaling Pathway,p53 Signaling,Pulmonary Fibrosis Idiopathic Signaling Pathway,TP53 …
hsa-miR-148a-3p	miR-148a-3p (and other miRNAs w/seed CAGUGCA)	-0.544	TargetScan Mouse	High (predicted)	BCL2L11	other	Apoptosis Signaling,Chronic Myeloid Leukemia Signaling,Coronavirus Pathogenesis Pathway,FLT3 Signaling,FOXO-mediated transcription of cell death genes,Glucocorticoid Receptor Signaling,HER-2 Signaling in Breast Cancer,Intrinsic Pathway for Apoptosis,Molecular Mechanisms of Cancer,MYC Mediated Apoptosis Signaling,NAFLD Signaling Pathway,p75 NTR receptor-mediated signalling,Polyamine Regulation in …
hsa-miR-148a-3p	miR-148a-3p (and other miRNAs w/seed CAGUGCA)	-0.544	TargetScan Mouse,Ingenuity Expert Findings,TargetScan Human	Experimentally Observed,High (predicted)	CCKBR	G-protein coupled receptor	BBSome Signaling Pathway,Breast Cancer Regulation by Stathmin1,Cellular Effects of Sildenafil (Viagra),Cholecystokinin/Gastrin-mediated Signaling,Class A/1 (Rhodopsin-like receptors),CREB Signaling in Neurons,FAK Signaling,G alpha (q) signalling events,G-Protein Coupled Receptor Signaling,Gastrin-CREB signalling pathway via PKC and MAPK,JAK/STAT Signaling,Molecular Mechanisms of Cancer,Phagosome …
hsa-miR-148a-3p	miR-148a-3p (and other miRNAs w/seed CAGUGCA)	-0.544	TargetScan Mouse	High (predicted)	CTH	enzyme	Adrenomedullin signaling pathway,Antiproliferative Role of Somatostatin Receptor 2,Circadian Rhythm Signaling,Corticotropin Releasing Hormone Signaling,Cysteine Biosynthesis III (mammalia),Cysteine Biosynthesis/Homocysteine Degradation,Ferroptosis Signaling Pathway,Gap Junction Signaling,L-cysteine Degradation II,Neurovascular Coupling Signaling Pathway,Oxytocin in Spinal Neurons Signaling Pathwa…
hsa-miR-148a-3p	miR-148a-3p (and other miRNAs w/seed CAGUGCA)	-0.544	TargetScan Mouse	High (predicted)	DAP3	other	Mitochondrial translation,Retinoic acid Mediated Apoptosis Signaling
hsa-miR-148a-3p	miR-148a-3p (and other miRNAs w/seed CAGUGCA)	-0.544	TargetScan Mouse,TargetScan Human	High (predicted)	DPP4	peptidase	Ferroptosis Signaling Pathway,Incretin synthesis, secretion, and inactivation,Neuroprotective Role of THOP1 in Alzheimer's Disease
hsa-miR-148a-3p	miR-148a-3p (and other miRNAs w/seed CAGUGCA)	-0.544	TargetScan Mouse,TargetScan Human	High (predicted),Moderate (predicted)	DYNLL2	other	Aggrephagy,Cell Cycle Checkpoints,Cilium Assembly,COPI-mediated anterograde transport,HSP90 chaperone cycle for steroid hormone receptors in the presence of ligand,Intra-Golgi and retrograde Golgi-to-ER traffic,Intrinsic Pathway for Apoptosis,Macroautophagy,MHC class II antigen presentation,Mitotic Metaphase and Anaphase,Mitotic Prometaphase,Nuclear Cytoskeleton Signaling Pathway,Phagosome Matura…
hsa-miR-148a-3p	miR-148a-3p (and other miRNAs w/seed CAGUGCA)	-0.544	TargetScan Human	High (predicted)	EMP1	other	Ferroptosis Signaling Pathway
hsa-miR-148a-3p	miR-148a-3p (and other miRNAs w/seed CAGUGCA)	-0.544	TargetScan Mouse,TargetScan Human	High (predicted)	GADD45A	other	ATM Signaling,Cell Cycle: G2/M DNA Damage Checkpoint Regulation,DNA Methylation and Transcriptional Repression Signaling,FOXO-mediated transcription of cell cycle genes,GADD45 Signaling,Hereditary Breast Cancer Signaling,p53 Signaling,Role of BRCA1 in DNA Damage Response,SAPK/JNK Signaling,Senescence Pathway,Sirtuin Signaling Pathway,Systemic Lupus Erythematosus in T Cell Signaling Pathway,TP53 R…
hsa-miR-148a-3p	miR-148a-3p (and other miRNAs w/seed CAGUGCA)	-0.544	TargetScan Mouse	High (predicted)	GSDMD	transporter	CGAS-STING Signaling Pathway,Interleukin-1 processing,Intrinsic Pathway for Apoptosis,Neutrophil degranulation,Neutrophil Extracellular Trap Signaling Pathway,Pathogen Induced Cytokine Storm Signaling Pathway,Pyroptosis,Pyroptosis Signaling Pathway,Regulation of TLR by endogenous ligand
hsa-miR-148a-3p	miR-148a-3p (and other miRNAs w/seed CAGUGCA)	-0.544	TargetScan Mouse	High (predicted)	H2-T24	other	Allograft Rejection Signaling,CDC42 Signaling,CTLA4 Signaling in Cytotoxic T Lymphocytes,Glucocorticoid Receptor Signaling,NUR77 Signaling in T Lymphocytes,OX40 Signaling Pathway,Systemic Lupus Erythematosus in T Cell Signaling Pathway,T Cell Receptor Signaling
hsa-miR-148a-3p	miR-148a-3p (and other miRNAs w/seed CAGUGCA)	-0.544	TargetScan Mouse,TargetScan Human	High (predicted),Moderate (predicted)	HLA-A	other	Allograft Rejection Signaling,Altered T Cell and B Cell Signaling in Rheumatoid Arthritis,Antigen Presentation Pathway,Autism Signaling Pathway,Autoimmune Thyroid Disease Signaling,B Cell Development,Calcium-induced T Lymphocyte Apoptosis,Caveolar-mediated Endocytosis Signaling,CD28 Signaling in T Helper Cells,CDC42 Signaling,Class I MHC mediated antigen processing and presentation,Communication …
hsa-miR-148a-3p	miR-148a-3p (and other miRNAs w/seed CAGUGCA)	-0.544	TargetScan Human	High (predicted)	HLA-B	transmembrane receptor	Allograft Rejection Signaling,Altered T Cell and B Cell Signaling in Rheumatoid Arthritis,Antigen Presentation Pathway,Autism Signaling Pathway,Autoimmune Thyroid Disease Signaling,B Cell Development,Calcium-induced T Lymphocyte Apoptosis,Caveolar-mediated Endocytosis Signaling,CD28 Signaling in T Helper Cells,CDC42 Signaling,Class I MHC mediated antigen processing and presentation,Communication …
hsa-miR-148a-3p	miR-148a-3p (and other miRNAs w/seed CAGUGCA)	-0.544	TargetScan Human	High (predicted)	HLA-C	other	Allograft Rejection Signaling,Antigen Presentation Pathway,Autism Signaling Pathway,Autoimmune Thyroid Disease Signaling,Caveolar-mediated Endocytosis Signaling,CDC42 Signaling,Class I MHC mediated antigen processing and presentation,Communication between Innate and Adaptive Immune Cells,Crosstalk between Dendritic Cells and Natural Killer Cells,CTLA4 Signaling in Cytotoxic T Lymphocytes,Cytotoxi…
hsa-miR-148a-3p	miR-148a-3p (and other miRNAs w/seed CAGUGCA)	-0.544	TargetScan Human	High (predicted)	HLA-DQB2	transmembrane receptor	Allograft Rejection Signaling,Altered T Cell and B Cell Signaling in Rheumatoid Arthritis,Antigen Presentation Pathway,Autoimmune Thyroid Disease Signaling,B Cell Development,Calcium-induced T Lymphocyte Apoptosis,CD28 Signaling in T Helper Cells,CDC42 Signaling,Costimulation by the CD28 family,CTLA4 Signaling in Cytotoxic T Lymphocytes,Dendritic Cell Maturation,Glucocorticoid Receptor Signaling,…
hsa-miR-148a-3p	miR-148a-3p (and other miRNAs w/seed CAGUGCA)	-0.544	TargetScan Human	High (predicted)	IL1RL1	transmembrane receptor	Activin Inhibin Signaling Pathway,Cachexia Signaling Pathway,Cardiac Hypertrophy Signaling (Enhanced),FAK Signaling,Glucocorticoid Receptor Signaling,Granulocyte Adhesion and Diapedesis,Hematoma Resolution Signaling Pathway,Hepatic Cholestasis,Hepatic Fibrosis / Hepatic Stellate Cell Activation,Hepatic Fibrosis Signaling Pathway,IL-10 Signaling,IL-27 Signaling Pathway,IL-33 Signaling Pathway,IL-6…
hsa-miR-148a-3p	miR-148a-3p (and other miRNAs w/seed CAGUGCA)	-0.544	TargetScan Mouse,TargetScan Human	High (predicted)	MACROH2A1	other	Cohesin Chromatin Regulation Pathway,Ferroptosis Signaling Pathway,Histone Modification Signaling Pathway,IL-33 Signaling Pathway,Kinetochore Metaphase Signaling Pathway
hsa-miR-148a-3p	miR-148a-3p (and other miRNAs w/seed CAGUGCA)	-0.544	TargetScan Mouse,TargetScan Human	High (predicted),Moderate (predicted)	MAP3K9	kinase	B Cell Receptor Signaling,Cardiac Hypertrophy Signaling,Cardiac Hypertrophy Signaling (Enhanced),CD27 Signaling in Lymphocytes,G-Protein Coupled Receptor Signaling,Germ Cell-Sertoli Cell Junction Signaling,GNRH Signaling,HGF Signaling,Natural Killer Cell Signaling,NGF Signaling,PKCθ Signaling in T Lymphocytes,Production of Nitric Oxide and Reactive Oxygen Species in Macrophages,Pyridoxal 5'-phosp…
hsa-miR-148a-3p	miR-148a-3p (and other miRNAs w/seed CAGUGCA)	-0.544	TargetScan Mouse,TargetScan Human	High (predicted)	MRAS	enzyme	14-3-3-mediated Signaling,Actin Cytoskeleton Signaling,Actin Nucleation by ARP-WASP Complex,Acute Myeloid Leukemia Signaling,Acute Phase Response Signaling,Adrenomedullin signaling pathway,Agrin Interactions at Neuromuscular Junction,AMPK Signaling,Androgen Signaling,Angiopoietin Signaling,Antiproliferative Role of Somatostatin Receptor 2,Apelin Endothelial Signaling Pathway,Apelin Muscle Signali…
hsa-miR-148a-3p	miR-148a-3p (and other miRNAs w/seed CAGUGCA)	-0.544	TargetScan Mouse,TargetScan Human	High (predicted)	NRAS	enzyme	14-3-3-mediated Signaling,Actin Cytoskeleton Signaling,Actin Nucleation by ARP-WASP Complex,Activation of NMDA receptors and postsynaptic events,Acute Myeloid Leukemia Signaling,Acute Phase Response Signaling,Adrenomedullin signaling pathway,Agrin Interactions at Neuromuscular Junction,Angiopoietin Signaling,Antiproliferative Role of Somatostatin Receptor 2,Apelin Endothelial Signaling Pathway,Ap…
hsa-miR-148a-3p	miR-148a-3p (and other miRNAs w/seed CAGUGCA)	-0.544	TargetScan Mouse,TargetScan Human	High (predicted),Moderate (predicted)	PRKCZ	kinase	14-3-3-mediated Signaling,Acetylcholine Receptor Signaling Pathway,Adrenergic Receptor Signaling Pathway (Enhanced),Aldosterone Signaling in Epithelial Cells,Androgen Signaling,Apelin Cardiomyocyte Signaling Pathway,Apelin Endothelial Signaling Pathway,Axonal Guidance Signaling,Breast Cancer Regulation by Stathmin1,Cachexia Signaling Pathway,Calcium-induced T Lymphocyte Apoptosis,Cardiac Hypertro…
hsa-miR-148a-3p	miR-148a-3p (and other miRNAs w/seed CAGUGCA)	-0.544	TargetScan Mouse,TargetScan Human	High (predicted)	ROCK1	kinase	ABRA Signaling Pathway,Actin Cytoskeleton Signaling,Actin Nucleation by ARP-WASP Complex,Activin Inhibin Signaling Pathway,Apoptosis Signaling,Apoptotic execution phase,Axonal Guidance Signaling,Cardiac Hypertrophy Signaling,Cardiac Hypertrophy Signaling (Enhanced),CCR3 Signaling in Eosinophils,Cholecystokinin/Gastrin-mediated Signaling,CXCR4 Signaling,Death Receptor Signaling,Endocannabinoid Can…
hsa-miR-148a-3p	miR-148a-3p (and other miRNAs w/seed CAGUGCA)	-0.544	TargetScan Human,miRecords	Experimentally Observed,High (predicted)	RPS6KA5	kinase	Bladder Cancer Signaling,C-type lectin receptors (CLRs),Cardiac Hypertrophy Signaling (Enhanced),Circadian Rhythm Signaling,CNTF Signaling,ERK/MAPK Signaling,ERK5 Signaling,FGF Signaling,FLT3 Signaling in Hematopoietic Progenitor Cells,Glucocorticoid Receptor Signaling,Growth Hormone Signaling,Histone Modification Signaling Pathway,ILK Signaling,Insulin Secretion Signaling Pathway,L1CAM interacti…
hsa-miR-148a-3p	miR-148a-3p (and other miRNAs w/seed CAGUGCA)	-0.544	TargetScan Mouse,TargetScan Human	High (predicted),Moderate (predicted)	SKP1	transcription regulator	Antiproliferative Role of TOB in T Cell Signaling,C-type lectin receptors (CLRs),Cell Cycle: G1/S Checkpoint Regulation,Cell Cycle: G2/M DNA Damage Checkpoint Regulation,Circadian Clock,Class I MHC mediated antigen processing and presentation,Cyclins and Cell Cycle Regulation,Degradation of beta-catenin by the destruction complex,Fc epsilon receptor (FCERI) signaling,Hedgehog 'off' state,HIPPO si…
hsa-miR-148a-3p	miR-148a-3p (and other miRNAs w/seed CAGUGCA)	-0.544	TargetScan Mouse,TargetScan Human	High (predicted),Moderate (predicted)	SOS1	other	Actin Cytoskeleton Signaling,Actin Nucleation by ARP-WASP Complex,Acute Myeloid Leukemia Signaling,Acute Phase Response Signaling,Adrenomedullin signaling pathway,Aldosterone Signaling in Epithelial Cells,Angiopoietin Signaling,Autism Signaling Pathway,Axonal Guidance Signaling,B Cell Receptor Signaling,BMP signaling pathway,Breast Cancer Regulation by Stathmin1,Cardiac Hypertrophy Signaling,Cell…
hsa-miR-148a-3p	miR-148a-3p (and other miRNAs w/seed CAGUGCA)	-0.544	TargetScan Mouse,TargetScan Human	High (predicted)	SOS2	other	Actin Cytoskeleton Signaling,Actin Nucleation by ARP-WASP Complex,Acute Myeloid Leukemia Signaling,Acute Phase Response Signaling,Adrenomedullin signaling pathway,Aldosterone Signaling in Epithelial Cells,Autism Signaling Pathway,Axonal Guidance Signaling,B Cell Receptor Signaling,Breast Cancer Regulation by Stathmin1,Cholecystokinin/Gastrin-mediated Signaling,Chronic Myeloid Leukemia Signaling,C…
hsa-miR-148a-3p	miR-148a-3p (and other miRNAs w/seed CAGUGCA)	-0.544	TargetScan Mouse,TargetScan Human	High (predicted)	TIMM23	transporter	Mitochondrial protein import,Necroptosis Signaling Pathway,Neutrophil Extracellular Trap Signaling Pathway,Sirtuin Signaling Pathway
hsa-miR-148a-3p	miR-148a-3p (and other miRNAs w/seed CAGUGCA)	-0.544	TargetScan Mouse	High (predicted)	TIMM9	transporter	Mitochondrial protein import,Necroptosis Signaling Pathway,Neutrophil Extracellular Trap Signaling Pathway,Sirtuin Signaling Pathway
hsa-miR-148a-3p	miR-148a-3p (and other miRNAs w/seed CAGUGCA)	-0.544	TargetScan Mouse,TargetScan Human	High (predicted)	UBE2D1	enzyme	BAG2 Signaling Pathway,C-type lectin receptors (CLRs),Cell Cycle Checkpoints,Cellular response to hypoxia,Class I MHC mediated antigen processing and presentation,DDX58/IFIH1-mediated induction of interferon-alpha/beta,Deubiquitination,DNA Replication Pre-Initiation,E3 ubiquitin ligases ubiquitinate target proteins,Fc epsilon receptor (FCERI) signaling,Hypoxia Signaling in the Cardiovascular Syst…
hsa-miR-148a-3p	miR-148a-3p (and other miRNAs w/seed CAGUGCA)	-0.544	TargetScan Mouse,TargetScan Human	High (predicted),Moderate (predicted)	UBE2D3	enzyme	Cellular response to hypoxia,Class I MHC mediated antigen processing and presentation,DDX58/IFIH1-mediated induction of interferon-alpha/beta,E3 ubiquitin ligases ubiquitinate target proteins,Hypoxia Signaling in the Cardiovascular System,MyD88-independent TLR4 cascade,Neddylation,Peroxisomal protein import,Protein Ubiquitination Pathway,Signaling by CSF3 (G-CSF),TNF signaling,Toll Like Receptor …
hsa-miR-148a-3p	miR-148a-3p (and other miRNAs w/seed CAGUGCA)	-0.544	TargetScan Mouse	High (predicted)	YWHAB	other	14-3-3-mediated Signaling,Cell Cycle Checkpoints,Cell Cycle: G2/M DNA Damage Checkpoint Regulation,CLEAR Signaling Pathway,Epithelial Adherens Junction Signaling,ERK/MAPK Signaling,ERK5 Signaling,FOXO-mediated transcription,HIPPO signaling,Histone Modification Signaling Pathway,IGF-1 Signaling,Inhibition of ARE-Mediated mRNA Degradation Pathway,Intrinsic Pathway for Apoptosis,MSP-RON Signaling in…
hsa-miR-151a-3p	miR-151-3p (and other miRNAs w/seed UAGACUG)	0.26	TargetScan Mouse,TargetScan Human	High (predicted),Moderate (predicted)	AKT3	kinase	14-3-3-mediated Signaling,Acetylcholine Receptor Signaling Pathway,Activin Inhibin Signaling Pathway,Acute Myeloid Leukemia Signaling,Acute Phase Response Signaling,Adrenomedullin signaling pathway,AMPK Signaling,Amyloid Processing,Amyotrophic Lateral Sclerosis Signaling,Angiopoietin Signaling,Apelin Cardiac Fibroblast Signaling Pathway,Apelin Cardiomyocyte Signaling Pathway,Apelin Endothelial Si…
hsa-miR-151a-3p	miR-151-3p (and other miRNAs w/seed UAGACUG)	0.26	TargetScan Human	High (predicted)	ATF1	transcription regulator	ATM Signaling,CD40 Signaling,Dopamine-DARPP32 Feedback in cAMP Signaling,ERK/MAPK Signaling,LPS-stimulated MAPK Signaling,MAPK targets/ Nuclear events mediated by MAP kinases,NGF-stimulated transcription,p38 MAPK Signaling,PI3K Signaling in B Lymphocytes,Protein Kinase A Signaling,Role of BRCA1 in DNA Damage Response,Signaling by NTRK1 (TRKA)
hsa-miR-151a-3p	miR-151-3p (and other miRNAs w/seed UAGACUG)	0.26	TargetScan Human	High (predicted)	CASP5	peptidase	Acetylcholine Receptor Signaling Pathway,Cachexia Signaling Pathway,DNA damage-induced 14-3-3σ Signaling,Endocannabinoid Cancer Inhibition Pathway,Endothelin-1 Signaling,Huntington's Disease Signaling,IL-33 Signaling Pathway,Inflammasome pathway,Neutrophil Extracellular Trap Signaling Pathway,Osteoarthritis Pathway,Oxytocin in Brain Signaling Pathway,Pyroptosis,Pyroptosis Signaling Pathway,Role o…
hsa-miR-151a-3p	miR-151-3p (and other miRNAs w/seed UAGACUG)	0.26	TargetScan Human	High (predicted)	CRK	other	Actin Cytoskeleton Signaling,Angiopoietin Signaling,Axonal Guidance Signaling,Chronic Myeloid Leukemia Signaling,CXCR4 Signaling,Ephrin Receptor Signaling,Epithelial Adherens Junction Signaling,ERK/MAPK Signaling,FAK Signaling,Fcgamma receptor (FCGR) dependent phagocytosis,Fcγ Receptor-mediated Phagocytosis in Macrophages and Monocytes,FGF Signaling,G-Protein Coupled Receptor Signaling,Insulin Re…
hsa-miR-151a-3p	miR-151-3p (and other miRNAs w/seed UAGACUG)	0.26	TargetScan Human	High (predicted)	IRF7	transcription regulator	Activation of IRF by Cytosolic Pattern Recognition Receptors,Coronavirus Pathogenesis Pathway,Cytosolic sensors of pathogen-associated DNA,DDX58/IFIH1-mediated induction of interferon-alpha/beta,Interferon alpha/beta signaling,Interferon gamma signaling,ISGylation Signaling Pathway,MyD88 dependent cascade initiated on endosome,MyD88-independent TLR4 cascade,Neuroinflammation Signaling Pathway,NOD…
hsa-miR-151a-3p	miR-151-3p (and other miRNAs w/seed UAGACUG)	0.26	TargetScan Mouse	High (predicted)	LYVE1	transmembrane receptor	Glycosaminoglycan metabolism,Tumoricidal Function of Hepatic Natural Killer Cells
hsa-miR-151a-3p	miR-151-3p (and other miRNAs w/seed UAGACUG)	0.26	TargetScan Mouse	High (predicted)	MAP2K1	kinase	14-3-3-mediated Signaling,4-1BB Signaling in T Lymphocytes,Actin Cytoskeleton Signaling,Activin Inhibin Signaling Pathway,Acute Myeloid Leukemia Signaling,Acute Phase Response Signaling,Adrenomedullin signaling pathway,Aldosterone Signaling in Epithelial Cells,Antiproliferative Role of Somatostatin Receptor 2,Apelin Endothelial Signaling Pathway,Apoptosis Signaling,Autism Signaling Pathway,Autoph…
hsa-miR-151a-3p	miR-151-3p (and other miRNAs w/seed UAGACUG)	0.26	TargetScan Human	High (predicted)	PPP2CB	phosphatase	3-phosphoinositide Biosynthesis,3-phosphoinositide Degradation,AMPK Signaling,ATM Signaling,Autophagy,BEX2 Signaling Pathway,Breast Cancer Regulation by Stathmin1,Cardiac β-adrenergic Signaling,CDK5 Signaling,Cell Cycle Checkpoints,Cell Cycle Regulation by BTG Family Proteins,Cellular Effects of Sildenafil (Viagra),Ceramide Signaling,CLEAR Signaling Pathway,Cohesin Chromatin Regulation Pathway,Co…
hsa-miR-151a-3p	miR-151-3p (and other miRNAs w/seed UAGACUG)	0.26	TargetScan Mouse	High (predicted)	PRKCH	kinase	14-3-3-mediated Signaling,Acetylcholine Receptor Signaling Pathway,Adrenergic Receptor Signaling Pathway (Enhanced),Aldosterone Signaling in Epithelial Cells,Androgen Signaling,Apelin Cardiomyocyte Signaling Pathway,Apelin Endothelial Signaling Pathway,Axonal Guidance Signaling,Breast Cancer Regulation by Stathmin1,Cachexia Signaling Pathway,Calcium-induced T Lymphocyte Apoptosis,Cardiac Hypertro…
hsa-miR-151a-3p	miR-151-3p (and other miRNAs w/seed UAGACUG)	0.26	TargetScan Human	High (predicted)	PTPN12	phosphatase	3-phosphoinositide Biosynthesis,3-phosphoinositide Degradation,D-myo-inositol (1,4,5,6)-Tetrakisphosphate Biosynthesis,D-myo-inositol (3,4,5,6)-tetrakisphosphate Biosynthesis,D-myo-inositol-5-phosphate Metabolism,FAK Signaling,Interleukin-1 family signaling,Paxillin Signaling,Protein Kinase A Signaling,Signaling by EGFR,Signaling by ERBB2,Signaling by PDGF,Superpathway of Inositol Phosphate Compo…
hsa-miR-151a-3p	miR-151-3p (and other miRNAs w/seed UAGACUG)	0.26	TargetScan Human	High (predicted)	SOCS5	cytokine	Acute Phase Response Signaling,FAK Signaling,Growth Hormone Signaling,IGF-1 Signaling,Interleukin-4 and Interleukin-13 signaling,JAK/STAT Signaling,NAFLD Signaling Pathway,Neddylation,Prolactin Signaling,STAT3 Pathway,Type I Diabetes Mellitus Signaling,Type II Diabetes Mellitus Signaling
hsa-miR-151a-3p	miR-151-3p (and other miRNAs w/seed UAGACUG)	0.26	TargetScan Mouse	High (predicted)	Tomm5	other	Necroptosis Signaling Pathway,Neutrophil Extracellular Trap Signaling Pathway,Sirtuin Signaling Pathway
hsa-miR-15b-5p	miR-16-5p (and other miRNAs w/seed AGCAGCA)	1	TargetScan Mouse,TargetScan Human	High (predicted)	AKT3	kinase	14-3-3-mediated Signaling,Acetylcholine Receptor Signaling Pathway,Activin Inhibin Signaling Pathway,Acute Myeloid Leukemia Signaling,Acute Phase Response Signaling,Adrenomedullin signaling pathway,AMPK Signaling,Amyloid Processing,Amyotrophic Lateral Sclerosis Signaling,Angiopoietin Signaling,Apelin Cardiac Fibroblast Signaling Pathway,Apelin Cardiomyocyte Signaling Pathway,Apelin Endothelial Si…
hsa-miR-15b-5p	miR-16-5p (and other miRNAs w/seed AGCAGCA)	1	TargetScan Mouse,TargetScan Human	High (predicted),Moderate (predicted)	ALOX12	enzyme	Arachidonic acid metabolism,Atherosclerosis Signaling,Chronic Myeloid Leukemia Signaling,Eicosanoid Signaling,Ferroptosis Signaling Pathway,IL-12 Signaling and Production in Macrophages,Synthesis of Lipoxins (LX)
hsa-miR-15b-5p	miR-16-5p (and other miRNAs w/seed AGCAGCA)	1	TargetScan Mouse,Ingenuity Expert Findings,TarBase,TargetScan Human,miRecords	Experimentally Observed,Moderate (predicted)	BCL2	transporter	Acetylcholine Receptor Signaling Pathway,Adrenomedullin signaling pathway,Amyotrophic Lateral Sclerosis Signaling,Apoptosis Signaling,Autophagy,BEX2 Signaling Pathway,Cachexia Signaling Pathway,Cellular Effects of Sildenafil (Viagra),Ceramide Signaling,Chronic Myeloid Leukemia Signaling,Coronavirus Pathogenesis Pathway,Cytotoxic T Lymphocyte-mediated Apoptosis of Target Cells,Death Receptor Signa…
hsa-miR-15b-5p	miR-16-5p (and other miRNAs w/seed AGCAGCA)	1	TargetScan Mouse,TargetScan Human	High (predicted)	BTRC	enzyme	C-type lectin receptors (CLRs),Cell Cycle: G1/S Checkpoint Regulation,Cell Cycle: G2/M DNA Damage Checkpoint Regulation,Circadian Clock,Circadian Rhythm Signaling,Class I MHC mediated antigen processing and presentation,Cyclins and Cell Cycle Regulation,Degradation of beta-catenin by the destruction complex,Fc epsilon receptor (FCERI) signaling,Hedgehog 'off' state,HIPPO signaling,Interleukin-1 f…
hsa-miR-15b-5p	miR-16-5p (and other miRNAs w/seed AGCAGCA)	1	TargetScan Mouse	High (predicted)	CAPNS1	peptidase	Amyloid Processing,Amyotrophic Lateral Sclerosis Signaling,Apoptosis Signaling,Cachexia Signaling Pathway,Cellular Effects of Sildenafil (Viagra),Degradation of the extracellular matrix,FAK Signaling,Huntington's Disease Signaling,Integrin Signaling,Keratinization,Mitochondrial Dysfunction,Multiple Sclerosis Signaling Pathway,Necroptosis Signaling Pathway,nNOS Signaling in Neurons,Regulation of C…
hsa-miR-15b-5p	miR-16-5p (and other miRNAs w/seed AGCAGCA)	1	miRecords	Experimentally Observed	CARD8	other	Intrinsic Pathway for Apoptosis
hsa-miR-15b-5p	miR-16-5p (and other miRNAs w/seed AGCAGCA)	1	TargetScan Human	High (predicted)	CASP5	peptidase	Acetylcholine Receptor Signaling Pathway,Cachexia Signaling Pathway,DNA damage-induced 14-3-3σ Signaling,Endocannabinoid Cancer Inhibition Pathway,Endothelin-1 Signaling,Huntington's Disease Signaling,IL-33 Signaling Pathway,Inflammasome pathway,Neutrophil Extracellular Trap Signaling Pathway,Osteoarthritis Pathway,Oxytocin in Brain Signaling Pathway,Pyroptosis,Pyroptosis Signaling Pathway,Role o…
hsa-miR-15b-5p	miR-16-5p (and other miRNAs w/seed AGCAGCA)	1	TargetScan Mouse,TargetScan Human	High (predicted),Moderate (predicted)	CD28	transmembrane receptor	Allograft Rejection Signaling,Altered T Cell and B Cell Signaling in Rheumatoid Arthritis,Antiproliferative Role of TOB in T Cell Signaling,Autoimmune Thyroid Disease Signaling,CD28 Signaling in T Helper Cells,Communication between Innate and Adaptive Immune Cells,Costimulation by the CD28 family,Crosstalk between Dendritic Cells and Natural Killer Cells,CTLA4 Signaling in Cytotoxic T Lymphocytes…
hsa-miR-15b-5p	miR-16-5p (and other miRNAs w/seed AGCAGCA)	1	TargetScan Human	High (predicted)	CD80	transmembrane receptor	Allograft Rejection Signaling,Altered T Cell and B Cell Signaling in Rheumatoid Arthritis,Autoimmune Thyroid Disease Signaling,B Cell Development,CD28 Signaling in T Helper Cells,Communication between Innate and Adaptive Immune Cells,Costimulation by the CD28 family,Crosstalk between Dendritic Cells and Natural Killer Cells,CTLA4 Signaling in Cytotoxic T Lymphocytes,Dendritic Cell Maturation,Graf…
hsa-miR-15b-5p	miR-16-5p (and other miRNAs w/seed AGCAGCA)	1	TargetScan Mouse,TargetScan Human	High (predicted),Moderate (predicted)	CHAC1	enzyme	Ferroptosis Signaling Pathway,Response of EIF2AK1 (HRI) to heme deficiency,γ-glutamyl Cycle
hsa-miR-15b-5p	miR-16-5p (and other miRNAs w/seed AGCAGCA)	1	TargetScan Mouse,TargetScan Human	High (predicted),Moderate (predicted)	CLSPN	other	Apoptotic execution phase,Cell Cycle Checkpoints,Deubiquitination,HDR through Homologous Recombination (HRR) or Single Strand Annealing (SSA),Role of CHK Proteins in Cell Cycle Checkpoint Control
hsa-miR-15b-5p	miR-16-5p (and other miRNAs w/seed AGCAGCA)	1	TargetScan Mouse,TargetScan Human	High (predicted),Moderate (predicted)	CRKL	kinase	Actin Cytoskeleton Signaling,Axonal Guidance Signaling,Chronic Myeloid Leukemia Signaling,Ephrin Receptor Signaling,ERK/MAPK Signaling,FAK Signaling,FGF Signaling,HGF Signaling,IL-3 Signaling,Insulin Receptor Signaling,Integrin Signaling,Interleukin-3, Interleukin-5 and GM-CSF signaling,Leukocyte Extravasation Signaling,Neuregulin Signaling,PDGF Signaling,Phagosome Formation,Reelin Signaling in N…
hsa-miR-15b-5p	miR-16-5p (and other miRNAs w/seed AGCAGCA)	1	TargetScan Mouse,TargetScan Human	High (predicted),Moderate (predicted)	DYNLL2	other	Aggrephagy,Cell Cycle Checkpoints,Cilium Assembly,COPI-mediated anterograde transport,HSP90 chaperone cycle for steroid hormone receptors in the presence of ligand,Intra-Golgi and retrograde Golgi-to-ER traffic,Intrinsic Pathway for Apoptosis,Macroautophagy,MHC class II antigen presentation,Mitotic Metaphase and Anaphase,Mitotic Prometaphase,Nuclear Cytoskeleton Signaling Pathway,Phagosome Matura…
hsa-miR-15b-5p	miR-16-5p (and other miRNAs w/seed AGCAGCA)	1	TargetScan Mouse	High (predicted)	GBP3	enzyme	Interferon gamma signaling,Pyroptosis Signaling Pathway
hsa-miR-15b-5p	miR-16-5p (and other miRNAs w/seed AGCAGCA)	1	TargetScan Mouse,Ingenuity Expert Findings,TargetScan Human	Experimentally Observed,Moderate (predicted)	GRB2	other	14-3-3-mediated Signaling,Actin Cytoskeleton Signaling,Actin Nucleation by ARP-WASP Complex,Acute Myeloid Leukemia Signaling,Acute Phase Response Signaling,Adrenomedullin signaling pathway,Angiopoietin Signaling,Axonal Guidance Signaling,B Cell Receptor Signaling,BMP signaling pathway,Breast Cancer Regulation by Stathmin1,Cardiac Hypertrophy Signaling,Cargo recognition for clathrin-mediated endoc…
hsa-miR-15b-5p	miR-16-5p (and other miRNAs w/seed AGCAGCA)	1	TargetScan Mouse	High (predicted)	H2-T24	other	Allograft Rejection Signaling,CDC42 Signaling,CTLA4 Signaling in Cytotoxic T Lymphocytes,Glucocorticoid Receptor Signaling,NUR77 Signaling in T Lymphocytes,OX40 Signaling Pathway,Systemic Lupus Erythematosus in T Cell Signaling Pathway,T Cell Receptor Signaling
hsa-miR-15b-5p	miR-16-5p (and other miRNAs w/seed AGCAGCA)	1	TargetScan Human	High (predicted)	HLA-DQB2	transmembrane receptor	Allograft Rejection Signaling,Altered T Cell and B Cell Signaling in Rheumatoid Arthritis,Antigen Presentation Pathway,Autoimmune Thyroid Disease Signaling,B Cell Development,Calcium-induced T Lymphocyte Apoptosis,CD28 Signaling in T Helper Cells,CDC42 Signaling,Costimulation by the CD28 family,CTLA4 Signaling in Cytotoxic T Lymphocytes,Dendritic Cell Maturation,Glucocorticoid Receptor Signaling,…
hsa-miR-15b-5p	miR-16-5p (and other miRNAs w/seed AGCAGCA)	1	TarBase	Experimentally Observed	HMOX1	enzyme	Acetylcholine Receptor Signaling Pathway,Acute Phase Response Signaling,Antioxidant Action of Vitamin C,Choline Biosynthesis III,CTLA4 Signaling in Cytotoxic T Lymphocytes,Cytoprotection by HMOX1,DHCR24 Signaling Pathway,Docosahexaenoic Acid (DHA) Signaling,Endothelin-1 Signaling,Fcγ Receptor-mediated Phagocytosis in Macrophages and Monocytes,Ferroptosis Signaling Pathway,FXR/RXR Activation,Gluta…
hsa-miR-15b-5p	miR-16-5p (and other miRNAs w/seed AGCAGCA)	1	miRecords	Experimentally Observed	HSP90B1	other	Aldosterone Signaling in Epithelial Cells,Aryl Hydrocarbon Receptor Signaling,ATF6 (ATF6-alpha) activates chaperone genes,Binding and Uptake of Ligands by Scavenger Receptors,Cachexia Signaling Pathway,Cellular Effects of Sildenafil (Viagra),Chaperone Mediated Autophagy Signaling Pathway,Chronic Myeloid Leukemia Signaling,Endoplasmic Reticulum Stress Pathway,eNOS Signaling,Estrogen Receptor Signa…
hsa-miR-15b-5p	miR-16-5p (and other miRNAs w/seed AGCAGCA)	1	Ingenuity Expert Findings	Experimentally Observed	IFNG	cytokine	Adrenergic Receptor Signaling Pathway (Enhanced),Airway Inflammation in Asthma,Airway Pathology in Chronic Obstructive Pulmonary Disease,Allograft Rejection Signaling,Altered T Cell and B Cell Signaling in Rheumatoid Arthritis,Antigen Presentation Pathway,Atherosclerosis Signaling,Autism Signaling Pathway,Cachexia Signaling Pathway,Cardiac Hypertrophy Signaling (Enhanced),CDX Gastrointestinal Can…
hsa-miR-15b-5p	miR-16-5p (and other miRNAs w/seed AGCAGCA)	1	TargetScan Mouse	High (predicted)	IFNK	cytokine	CGAS-STING Signaling Pathway,Coronavirus Pathogenesis Pathway,Glucocorticoid Receptor Signaling,IL-12 Signaling and Production in Macrophages,Immunogenic Cell Death Signaling Pathway,ISGylation Signaling Pathway,MicroRNA Biogenesis Signaling Pathway,Necroptosis Signaling Pathway,Neutrophil Extracellular Trap Signaling Pathway,Retinoic acid Mediated Apoptosis Signaling,Role of Hypercytokinemia/hyp…
hsa-miR-15b-5p	miR-16-5p (and other miRNAs w/seed AGCAGCA)	1	TargetScan Human	High (predicted)	IKBKB	kinase	4-1BB Signaling in T Lymphocytes,Activation of IRF by Cytosolic Pattern Recognition Receptors,Activin Inhibin Signaling Pathway,Acute Phase Response Signaling,Angiopoietin Signaling,Antioxidant Action of Vitamin C,Apoptosis Signaling,April Mediated Signaling,B Cell Activating Factor Signaling,B Cell Receptor Signaling,C-type lectin receptors (CLRs),Cachexia Signaling Pathway,Cardiac Hypertrophy S…
hsa-miR-15b-5p	miR-16-5p (and other miRNAs w/seed AGCAGCA)	1	miRecords	Experimentally Observed	JUN	transcription regulator	14-3-3-mediated Signaling,4-1BB Signaling in T Lymphocytes,Activation of anterior HOX genes in hindbrain during early embryogenesis,Activation of IRF by Cytosolic Pattern Recognition Receptors,Activin Inhibin Signaling Pathway,Acute Phase Response Signaling,Agrin Interactions at Neuromuscular Junction,Androgen Signaling,Apelin Endothelial Signaling Pathway,April Mediated Signaling,Aryl Hydrocarbo…
hsa-miR-15b-5p	miR-16-5p (and other miRNAs w/seed AGCAGCA)	1	TargetScan Mouse,TargetScan Human,miRecords	Experimentally Observed,High (predicted),Moderate (predicted)	MAP2K1	kinase	14-3-3-mediated Signaling,4-1BB Signaling in T Lymphocytes,Actin Cytoskeleton Signaling,Activin Inhibin Signaling Pathway,Acute Myeloid Leukemia Signaling,Acute Phase Response Signaling,Adrenomedullin signaling pathway,Aldosterone Signaling in Epithelial Cells,Antiproliferative Role of Somatostatin Receptor 2,Apelin Endothelial Signaling Pathway,Apoptosis Signaling,Autism Signaling Pathway,Autoph…
hsa-miR-15b-5p	miR-16-5p (and other miRNAs w/seed AGCAGCA)	1	miRecords	Experimentally Observed	MAP2K4	kinase	14-3-3-mediated Signaling,4-1BB Signaling in T Lymphocytes,ABRA Signaling Pathway,Activation of IRF by Cytosolic Pattern Recognition Receptors,Activin Inhibin Signaling Pathway,Acute Myeloid Leukemia Signaling,Acute Phase Response Signaling,Adrenomedullin signaling pathway,Agrin Interactions at Neuromuscular Junction,Antioxidant Action of Vitamin C,Apelin Endothelial Signaling Pathway,Apelin Live…
hsa-miR-15b-5p	miR-16-5p (and other miRNAs w/seed AGCAGCA)	1	TargetScan Mouse,Ingenuity Expert Findings	Experimentally Observed,Moderate (predicted)	MAPK3	kinase	14-3-3-mediated Signaling,4-1BB Signaling in T Lymphocytes,Acetylcholine Receptor Signaling Pathway,Actin Cytoskeleton Signaling,Activation of NMDA receptors and postsynaptic events,Activin Inhibin Signaling Pathway,Acute Myeloid Leukemia Signaling,Acute Phase Response Signaling,Adrenomedullin signaling pathway,Advanced glycosylation endproduct receptor signaling,Agrin Interactions at Neuromuscul…
hsa-miR-15b-5p	miR-16-5p (and other miRNAs w/seed AGCAGCA)	1	TargetScan Mouse,TargetScan Human	High (predicted),Moderate (predicted)	MAPK8	kinase	14-3-3-mediated Signaling,4-1BB Signaling in T Lymphocytes,ABRA Signaling Pathway,Activation of IRF by Cytosolic Pattern Recognition Receptors,Activin Inhibin Signaling Pathway,Acute Phase Response Signaling,Adrenomedullin signaling pathway,Agrin Interactions at Neuromuscular Junction,Antioxidant Action of Vitamin C,Apelin Adipocyte Signaling Pathway,Apelin Cardiomyocyte Signaling Pathway,Apelin …
hsa-miR-15b-5p	miR-16-5p (and other miRNAs w/seed AGCAGCA)	1	miRecords	Experimentally Observed	MCL1	transporter	Apoptosis Signaling,Chaperone Mediated Autophagy Signaling Pathway,Chronic Myeloid Leukemia Signaling,IL-27 Signaling Pathway,IL-6 Signaling,IL-7 Signaling Pathway,Interleukin-4 and Interleukin-13 signaling,MYC Mediated Apoptosis Signaling,Neutrophil Extracellular Trap Signaling Pathway,PI3K/AKT Signaling,Role of JAK family kinases in IL-6-type Cytokine Signaling,Systemic Lupus Erythematosus in B…
hsa-miR-15b-5p	miR-16-5p (and other miRNAs w/seed AGCAGCA)	1	Ingenuity Expert Findings	Experimentally Observed	mir-9 (includes others)	microRNA	HOTAIR Regulatory Pathway,Pyroptosis Signaling Pathway
hsa-miR-15b-5p	miR-16-5p (and other miRNAs w/seed AGCAGCA)	1	TargetScan Mouse,TargetScan Human	High (predicted)	N4BP1	enzyme	TAK1-dependent IKK and NF-kappa-B activation
hsa-miR-15b-5p	miR-16-5p (and other miRNAs w/seed AGCAGCA)	1	TargetScan Human	High (predicted)	NFS1	enzyme	Alanine Biosynthesis III,Ferroptosis Signaling Pathway,Iron homeostasis signaling pathway,Metabolism of water-soluble vitamins and cofactors,Mitochondrial iron-sulfur cluster biogenesis,Molybdenum Cofactor Biosynthesis
hsa-miR-15b-5p	miR-16-5p (and other miRNAs w/seed AGCAGCA)	1	TargetScan Mouse,TargetScan Human	High (predicted),Moderate (predicted)	NLRX1	other	DDX58/IFIH1-mediated induction of interferon-alpha/beta,TAK1-dependent IKK and NF-kappa-B activation
hsa-miR-15b-5p	miR-16-5p (and other miRNAs w/seed AGCAGCA)	1	Ingenuity Expert Findings	Experimentally Observed	OGT	enzyme	Deubiquitination,Folate Signaling Pathway,Formation of WDR5-containing histone-modifying complexes,RIPK1-mediated regulated necrosis
hsa-miR-15b-5p	miR-16-5p (and other miRNAs w/seed AGCAGCA)	1	miRecords	Experimentally Observed	OMA1	peptidase	Regulation of Apoptosis
hsa-miR-15b-5p	miR-16-5p (and other miRNAs w/seed AGCAGCA)	1	TarBase	Experimentally Observed	PANX1	transporter	Gustation Pathway,Immunogenic Cell Death Signaling Pathway,Inflammasome pathway,NLR signaling pathways,Pyroptosis Signaling Pathway,Transmission across Electrical Synapses
hsa-miR-15b-5p	miR-16-5p (and other miRNAs w/seed AGCAGCA)	1	TargetScan Mouse,TargetScan Human,miRecords	Experimentally Observed,Moderate (predicted)	PDCD6IP	other	14-3-3-mediated Signaling,Mechanisms of Viral Exit from Host Cells,RIPK1-mediated regulated necrosis
hsa-miR-15b-5p	miR-16-5p (and other miRNAs w/seed AGCAGCA)	1	TargetScan Mouse	High (predicted)	PELI3	enzyme	Interleukin-1 family signaling,MyD88 cascade initiated on plasma membrane,MyD88 dependent cascade initiated on endosome,MyD88:MAL(TIRAP) cascade initiated on plasma membrane,NOD1/2 Signaling Pathway
hsa-miR-15b-5p	miR-16-5p (and other miRNAs w/seed AGCAGCA)	1	TargetScan Mouse,TarBase,TargetScan Human	Experimentally Observed,Moderate (predicted)	PPIF	enzyme	Mitochondrial Dysfunction,Necroptosis Signaling Pathway,Neutrophil Extracellular Trap Signaling Pathway,Sirtuin Signaling Pathway
hsa-miR-15b-5p	miR-16-5p (and other miRNAs w/seed AGCAGCA)	1	TargetScan Mouse,TargetScan Human	High (predicted),Moderate (predicted)	PRKAR2A	kinase	Acetylcholine Receptor Signaling Pathway,Activation of NMDA receptors and postsynaptic events,Adrenergic Receptor Signaling Pathway (Enhanced),Adrenomedullin signaling pathway,AMPK Signaling,Amyloid Processing,Androgen Signaling,Apelin Adipocyte Signaling Pathway,Apelin Pancreas Signaling Pathway,Autism Signaling Pathway,Autophagy,Axonal Guidance Signaling,BBSome Signaling Pathway,BMP signaling p…
hsa-miR-15b-5p	miR-16-5p (and other miRNAs w/seed AGCAGCA)	1	TargetScan Human	High (predicted)	PSMD7	other	ABC-family proteins mediated transport,BAG2 Signaling Pathway,C-type lectin receptors (CLRs),Cachexia Signaling Pathway,Cell Cycle Checkpoints,Cellular response to hypoxia,Class I MHC mediated antigen processing and presentation,Degradation of beta-catenin by the destruction complex,Deubiquitination,DNA Replication Pre-Initiation,FAT10 Signaling Pathway,Fc epsilon receptor (FCERI) signaling,Hedge…
hsa-miR-15b-5p	miR-16-5p (and other miRNAs w/seed AGCAGCA)	1	TargetScan Mouse,TargetScan Human	High (predicted),Moderate (predicted)	PTPN4	phosphatase	Interleukin-1 family signaling,Protein Kinase A Signaling,Toll-like Receptor Cascades,Transcriptional Regulation by MECP2
hsa-miR-15b-5p	miR-16-5p (and other miRNAs w/seed AGCAGCA)	1	TargetScan Mouse,Ingenuity Expert Findings,TargetScan Human	Experimentally Observed,High (predicted),Moderate (predicted)	RAF1	kinase	14-3-3-mediated Signaling,Actin Cytoskeleton Signaling,Acute Myeloid Leukemia Signaling,Acute Phase Response Signaling,Adrenomedullin signaling pathway,Aldosterone Signaling in Epithelial Cells,Apelin Endothelial Signaling Pathway,Apoptosis Signaling,Autism Signaling Pathway,Autophagy,Axonal Guidance Signaling,B Cell Receptor Signaling,Bladder Cancer Signaling,BMP signaling pathway,Breast Cancer …
hsa-miR-15b-5p	miR-16-5p (and other miRNAs w/seed AGCAGCA)	1	TargetScan Mouse,TargetScan Human	High (predicted),Moderate (predicted)	RARB	ligand-dependent nuclear receptor	Activation of anterior HOX genes in hindbrain during early embryogenesis,Aryl Hydrocarbon Receptor Signaling,Autism Signaling Pathway,Generic Transcription Pathway,Glucocorticoid Receptor Signaling,Non-Small Cell Lung Cancer Signaling,RAR Activation,Retinoic acid Mediated Apoptosis Signaling,Signaling by Retinoic Acid,Sirtuin Signaling Pathway,Small Cell Lung Cancer Signaling,White Adipose Tissue…
hsa-miR-15b-5p	miR-16-5p (and other miRNAs w/seed AGCAGCA)	1	TargetScan Mouse,TargetScan Human	High (predicted),Moderate (predicted)	RPS6KA3	kinase	Activation of NMDA receptors and postsynaptic events,Breast Cancer Regulation by Stathmin1,CNTF Signaling,Eicosanoid Signaling,ERK5 Signaling,FLT3 Signaling in Hematopoietic Progenitor Cells,Gastrin-CREB signalling pathway via PKC and MAPK,Growth Hormone Signaling,L1CAM interactions,MAPK targets/ Nuclear events mediated by MAP kinases,Melanocyte Development and Pigmentation Signaling,MSP-RON Sign…
hsa-miR-15b-5p	miR-16-5p (and other miRNAs w/seed AGCAGCA)	1	TarBase	Experimentally Observed	SLC38A1	transporter	Ferroptosis Signaling Pathway,Glutamate Receptor Signaling,Glutaminergic Receptor Signaling Pathway (Enhanced),Neurotransmitter uptake and metabolism In glial cells,Transport of inorganic cations/anions and amino acids/oligopeptides
hsa-miR-15b-5p	miR-16-5p (and other miRNAs w/seed AGCAGCA)	1	TargetScan Mouse,TargetScan Human	High (predicted),Moderate (predicted)	SOCS6	other	Acute Phase Response Signaling,FAK Signaling,FLT3 Signaling,Growth Hormone Signaling,IGF-1 Signaling,JAK/STAT Signaling,NAFLD Signaling Pathway,Neddylation,Prolactin Signaling,Signaling by SCF-KIT,STAT3 Pathway,Type I Diabetes Mellitus Signaling,Type II Diabetes Mellitus Signaling
hsa-miR-15b-5p	miR-16-5p (and other miRNAs w/seed AGCAGCA)	1	TarBase	Experimentally Observed	SQSTM1	transcription regulator	Autophagy,FAT10 Signaling Pathway,Ferroptosis Signaling Pathway,Interleukin-1 family signaling,ISGylation Signaling Pathway,KEAP1-NFE2L2 pathway,Microautophagy Signaling Pathway,Mitophagy,Neddylation,NRF2-mediated Oxidative Stress Response,p75 NTR receptor-mediated signalling,Pexophagy,Senescence Pathway,Serotonin Receptor Signaling
hsa-miR-15b-5p	miR-16-5p (and other miRNAs w/seed AGCAGCA)	1	TargetScan Human	High (predicted)	TFRC	transporter	Cargo recognition for clathrin-mediated endocytosis,Clathrin-mediated endocytosis,Clathrin-mediated Endocytosis Signaling,Ferroptosis Signaling Pathway,Hepatic Fibrosis Signaling Pathway,Iron homeostasis signaling pathway,Iron uptake and transport,RHO GTPase cycle,trans-Golgi Network Vesicle Budding,Virus Entry via Endocytic Pathways
hsa-miR-15b-5p	miR-16-5p (and other miRNAs w/seed AGCAGCA)	1	TarBase,TargetScan Human	Experimentally Observed,Moderate (predicted)	TOMM34	other	Mitochondrial Dysfunction,Necroptosis Signaling Pathway,Neutrophil Extracellular Trap Signaling Pathway,Sirtuin Signaling Pathway
hsa-miR-15b-5p	miR-16-5p (and other miRNAs w/seed AGCAGCA)	1	TargetScan Mouse	High (predicted)	TRAF3	enzyme	Activation of IRF by Cytosolic Pattern Recognition Receptors,Altered T Cell and B Cell Signaling in Rheumatoid Arthritis,April Mediated Signaling,Autophagy,B Cell Activating Factor Signaling,CD40 Signaling,Coronavirus Pathogenesis Pathway,DDX58/IFIH1-mediated induction of interferon-alpha/beta,Deubiquitination,Lymphotoxin β Receptor Signaling,MyD88-independent TLR4 cascade,Neuroinflammation Signa…
hsa-miR-15b-5p	miR-16-5p (and other miRNAs w/seed AGCAGCA)	1	TargetScan Mouse,TargetScan Human	High (predicted),Moderate (predicted)	UBE2V1	transcription regulator	Aggrephagy,C-type lectin receptors (CLRs),Class I MHC mediated antigen processing and presentation,Fc epsilon receptor (FCERI) signaling,Hypoxia Signaling in the Cardiovascular System,Interleukin-1 family signaling,MAP kinase activation,MyD88 cascade initiated on plasma membrane,MyD88 dependent cascade initiated on endosome,MyD88-independent TLR4 cascade,MyD88:MAL(TIRAP) cascade initiated on plas…
hsa-miR-15b-5p	miR-16-5p (and other miRNAs w/seed AGCAGCA)	1	TargetScan Mouse,TargetScan Human	High (predicted)	YWHAH	transcription regulator	14-3-3-mediated Signaling,Cell Cycle Checkpoints,Cell Cycle: G2/M DNA Damage Checkpoint Regulation,CLEAR Signaling Pathway,Epithelial Adherens Junction Signaling,ERK/MAPK Signaling,ERK5 Signaling,Glucocorticoid Receptor Signaling,HIPPO signaling,Histone Modification Signaling Pathway,IGF-1 Signaling,Inhibition of ARE-Mediated mRNA Degradation Pathway,Intrinsic Pathway for Apoptosis,MSP-RON Signal…
hsa-miR-20a-5p	miR-17-5p (and other miRNAs w/seed AAAGUGC)	0.518	TargetScan Mouse,Ingenuity Expert Findings,TargetScan Human,miRecords	Experimentally Observed,Moderate (predicted)	APP	other	Advanced glycosylation endproduct receptor signaling,Amyloid fiber formation,Amyloid Processing,Chaperone Mediated Autophagy Signaling Pathway,Class A/1 (Rhodopsin-like receptors),DDX58/IFIH1-mediated induction of interferon-alpha/beta,DHCR24 Signaling Pathway,Docosahexaenoic Acid (DHA) Signaling,Ephrin A Signaling,Extracellular matrix organization,G alpha (i) signalling events,G alpha (q) signal…
hsa-miR-20a-5p	miR-17-5p (and other miRNAs w/seed AAAGUGC)	0.518	miRecords	Experimentally Observed	BCL2	transporter	Acetylcholine Receptor Signaling Pathway,Adrenomedullin signaling pathway,Amyotrophic Lateral Sclerosis Signaling,Apoptosis Signaling,Autophagy,BEX2 Signaling Pathway,Cachexia Signaling Pathway,Cellular Effects of Sildenafil (Viagra),Ceramide Signaling,Chronic Myeloid Leukemia Signaling,Coronavirus Pathogenesis Pathway,Cytotoxic T Lymphocyte-mediated Apoptosis of Target Cells,Death Receptor Signa…
hsa-miR-20a-5p	miR-17-5p (and other miRNAs w/seed AAAGUGC)	0.518	Ingenuity Expert Findings,miRecords	Experimentally Observed	BCL2L11	other	Apoptosis Signaling,Chronic Myeloid Leukemia Signaling,Coronavirus Pathogenesis Pathway,FLT3 Signaling,FOXO-mediated transcription of cell death genes,Glucocorticoid Receptor Signaling,HER-2 Signaling in Breast Cancer,Intrinsic Pathway for Apoptosis,Molecular Mechanisms of Cancer,MYC Mediated Apoptosis Signaling,NAFLD Signaling Pathway,p75 NTR receptor-mediated signalling,Polyamine Regulation in …
hsa-miR-20a-5p	miR-17-5p (and other miRNAs w/seed AAAGUGC)	0.518	TargetScan Mouse,Ingenuity Expert Findings,TarBase,TargetScan Human,miRecords	Experimentally Observed,High (predicted),Moderate (predicted)	CDKN1A	kinase	Activin Inhibin Signaling Pathway,AMPK Signaling,Antiproliferative Role of Somatostatin Receptor 2,Aryl Hydrocarbon Receptor Signaling,ATM Signaling,BAG2 Signaling Pathway,BEX2 Signaling Pathway,Bladder Cancer Signaling,Cell Cycle Checkpoints,Cell Cycle: G1/S Checkpoint Regulation,Cell Cycle: G2/M DNA Damage Checkpoint Regulation,CGAS-STING Signaling Pathway,Chronic Myeloid Leukemia Signaling,Cyc…
hsa-miR-20a-5p	miR-17-5p (and other miRNAs w/seed AAAGUGC)	0.518	TargetScan Mouse,Ingenuity Expert Findings	Experimentally Observed,Moderate (predicted)	CREB1	transcription regulator	Acetylcholine Receptor Signaling Pathway,Activation of NMDA receptors and postsynaptic events,AMPK Signaling,ATM Signaling,Autophagy,B Cell Receptor Signaling,BMP signaling pathway,Breast Cancer Regulation by Stathmin1,Calcium Signaling,cAMP-mediated signaling,Cardiac Hypertrophy Signaling,Cellular Effects of Sildenafil (Viagra),Circadian Clock,Circadian Rhythm Signaling,CLEAR Signaling Pathway,C…
hsa-miR-20a-5p	miR-17-5p (and other miRNAs w/seed AAAGUGC)	0.518	TargetScan Human	High (predicted)	CTSK	peptidase	Activation of Matrix Metalloproteinases,Collagen degradation,Degradation of the extracellular matrix,MHC class II antigen presentation,Phagosome Maturation,Role of Osteoblasts in Rheumatoid Arthritis Signaling Pathway,Role of Osteoblasts, Osteoclasts and Chondrocytes in Rheumatoid Arthritis,Role of Osteoclasts in Rheumatoid Arthritis Signaling Pathway,Trafficking and processing of endosomal TLR,T…
hsa-miR-20a-5p	miR-17-5p (and other miRNAs w/seed AAAGUGC)	0.518	TargetScan Mouse,Ingenuity Expert Findings,TarBase,TargetScan Human,miRecords	Experimentally Observed,High (predicted),Moderate (predicted)	E2F1	transcription regulator	Aryl Hydrocarbon Receptor Signaling,Autophagy,BER (Base Excision Repair) Pathway,Bladder Cancer Signaling,Breast Cancer Regulation by Stathmin1,Cell Cycle Regulation by BTG Family Proteins,Cell Cycle: G1/S Checkpoint Regulation,Chronic Myeloid Leukemia Signaling,Coronavirus Pathogenesis Pathway,Cyclins and Cell Cycle Regulation,DNA damage-induced 14-3-3σ Signaling,DNA Methylation and Transcriptio…
hsa-miR-20a-5p	miR-17-5p (and other miRNAs w/seed AAAGUGC)	0.518	TargetScan Mouse,TargetScan Human	High (predicted)	IRF9	transcription regulator	Activation of IRF by Cytosolic Pattern Recognition Receptors,Coronavirus Pathogenesis Pathway,Interferon alpha/beta signaling,Interferon gamma signaling,Interferon Signaling,ISGylation Signaling Pathway,Macrophage Classical Activation Signaling Pathway,Necroptosis Signaling Pathway,Pathogen Induced Cytokine Storm Signaling Pathway,Role of Hypercytokinemia/hyperchemokinemia in the Pathogenesis of …
hsa-miR-20a-5p	miR-17-5p (and other miRNAs w/seed AAAGUGC)	0.518	miRecords	Experimentally Observed	ITCH	enzyme	Chaperone Mediated Autophagy Signaling Pathway,Chronic Myeloid Leukemia Signaling,Class I MHC mediated antigen processing and presentation,DDX58/IFIH1-mediated induction of interferon-alpha/beta,Hedgehog 'off' state,Hedgehog 'on' state,HIPPO signaling,NLR signaling pathways,RIPK1-mediated regulated necrosis,Signaling by ERBB4,Signaling by NOTCH1,Transcriptional regulation by RUNX1
hsa-miR-20a-5p	miR-17-5p (and other miRNAs w/seed AAAGUGC)	0.518	TargetScan Mouse,TargetScan Human,miRecords	Experimentally Observed,Moderate (predicted)	JAK1	kinase	CDX Gastrointestinal Cancer Signaling Pathway,CNTF Signaling,Colorectal Cancer Metastasis Signaling,Coronavirus Pathogenesis Pathway,EGF Signaling,Estrogen Receptor Signaling,Folate Signaling Pathway,Glucocorticoid Receptor Signaling,Hepatic Fibrosis Signaling Pathway,Human Embryonic Stem Cell Pluripotency,IGF-1 Signaling,IL-10 Signaling,IL-13 Signaling Pathway,IL-15 Production,IL-15 Signaling,IL…
hsa-miR-20a-5p	miR-17-5p (and other miRNAs w/seed AAAGUGC)	0.518	Ingenuity Expert Findings	Experimentally Observed	KCNQ1OT1	other	Pyroptosis Signaling Pathway
hsa-miR-20a-5p	miR-17-5p (and other miRNAs w/seed AAAGUGC)	0.518	TargetScan Mouse,TargetScan Human,miRecords	Experimentally Observed,Moderate (predicted)	MAP3K12	kinase	B Cell Receptor Signaling,BBSome Signaling Pathway,Cardiac Hypertrophy Signaling,Cardiac Hypertrophy Signaling (Enhanced),CD27 Signaling in Lymphocytes,G-Protein Coupled Receptor Signaling,Germ Cell-Sertoli Cell Junction Signaling,GNRH Signaling,HGF Signaling,Natural Killer Cell Signaling,NGF Signaling,PKCθ Signaling in T Lymphocytes,Production of Nitric Oxide and Reactive Oxygen Species in Macro…
hsa-miR-20a-5p	miR-17-5p (and other miRNAs w/seed AAAGUGC)	0.518	TargetScan Mouse,TargetScan Human	High (predicted)	MAP3K2	kinase	B Cell Receptor Signaling,Cardiac Hypertrophy Signaling,Cardiac Hypertrophy Signaling (Enhanced),Caveolar-mediated Endocytosis Signaling,CD27 Signaling in Lymphocytes,ERK5 Signaling,G-Protein Coupled Receptor Signaling,Gap Junction Signaling,Germ Cell-Sertoli Cell Junction Signaling,GNRH Signaling,HGF Signaling,Natural Killer Cell Signaling,NGF Signaling,NUR77 Signaling in T Lymphocytes,PKCθ Sign…
hsa-miR-20a-5p	miR-17-5p (and other miRNAs w/seed AAAGUGC)	0.518	miRecords	Experimentally Observed	MEF2D	transcription regulator	ABRA Signaling Pathway,Apelin Endothelial Signaling Pathway,Calcium Signaling,Calcium-induced T Lymphocyte Apoptosis,Cardiac Hypertrophy Signaling,Cardiac Hypertrophy Signaling (Enhanced),Cellular Effects of Sildenafil (Viagra),Chaperone Mediated Autophagy Signaling Pathway,Cholecystokinin/Gastrin-mediated Signaling,Circadian Clock,Corticotropin Releasing Hormone Signaling,ERK5 Signaling,G-Protei…
hsa-miR-20a-5p	miR-17-5p (and other miRNAs w/seed AAAGUGC)	0.518	TargetScan Mouse,TargetScan Human	High (predicted),Moderate (predicted)	NKIRAS1	enzyme	Cytosolic sensors of pathogen-associated DNA,DDX58/IFIH1-mediated induction of interferon-alpha/beta,TAK1-dependent IKK and NF-kappa-B activation
hsa-miR-20a-5p	miR-17-5p (and other miRNAs w/seed AAAGUGC)	0.518	TargetScan Mouse,TargetScan Human,miRecords	Experimentally Observed,Moderate (predicted)	PAK5	kinase	Actin Cytoskeleton Signaling,Agrin Interactions at Neuromuscular Junction,Angiopoietin Signaling,Axonal Guidance Signaling,CCR3 Signaling in Eosinophils,CXCR4 Signaling,Ephrin Receptor Signaling,Epithelial Adherens Junction Signaling,ERBB Signaling,ERK/MAPK Signaling,FAK Signaling,G-Protein Coupled Receptor Signaling,Germ Cell-Sertoli Cell Junction Signaling,GNRH Signaling,Integrin Signaling,Mole…
hsa-miR-20a-5p	miR-17-5p (and other miRNAs w/seed AAAGUGC)	0.518	TargetScan Mouse,TargetScan Human	High (predicted)	PPP3R1	phosphatase	3-phosphoinositide Biosynthesis,3-phosphoinositide Degradation,ABRA Signaling Pathway,Autophagy,Axonal Guidance Signaling,B Cell Receptor Signaling,Beta-catenin independent WNT signaling,C-type lectin receptors (CLRs),Calcium Signaling,Calcium-induced T Lymphocyte Apoptosis,cAMP-mediated signaling,Cardiac Hypertrophy Signaling,Cardiac Hypertrophy Signaling (Enhanced),CD28 Signaling in T Helper Ce…
hsa-miR-20a-5p	miR-17-5p (and other miRNAs w/seed AAAGUGC)	0.518	TargetScan Mouse	High (predicted)	RASD1	enzyme	14-3-3-mediated Signaling,Actin Cytoskeleton Signaling,Actin Nucleation by ARP-WASP Complex,Acute Myeloid Leukemia Signaling,Acute Phase Response Signaling,Adrenomedullin signaling pathway,Agrin Interactions at Neuromuscular Junction,Angiopoietin Signaling,Antiproliferative Role of Somatostatin Receptor 2,Apelin Endothelial Signaling Pathway,Apoptosis Signaling,Autism Signaling Pathway,Axonal Gui…
hsa-miR-20a-5p	miR-17-5p (and other miRNAs w/seed AAAGUGC)	0.518	Ingenuity Expert Findings,TarBase,miRecords	Experimentally Observed	RB1	transcription regulator	Adipogenesis pathway,Antiproliferative Role of TOB in T Cell Signaling,Aryl Hydrocarbon Receptor Signaling,Bladder Cancer Signaling,Cell Cycle Regulation by BTG Family Proteins,Cell Cycle: G1/S Checkpoint Regulation,Chronic Myeloid Leukemia Signaling,Coronavirus Pathogenesis Pathway,Cyclins and Cell Cycle Regulation,DNA Damage/Telomere Stress Induced Senescence,DNA Methylation and Transcriptional…
hsa-miR-20a-5p	miR-17-5p (and other miRNAs w/seed AAAGUGC)	0.518	TargetScan Mouse,TarBase,TargetScan Human,miRecords	Experimentally Observed,Moderate (predicted)	RBL2	other	Aryl Hydrocarbon Receptor Signaling,Bladder Cancer Signaling,Cell Cycle: G1/S Checkpoint Regulation,Chronic Myeloid Leukemia Signaling,Coronavirus Pathogenesis Pathway,Cyclins and Cell Cycle Regulation,DNA Methylation and Transcriptional Repression Signaling,Ferroptosis Signaling Pathway,FOXO-mediated transcription of cell cycle genes,Glioma Signaling,HER-2 Signaling in Breast Cancer,Mitotic G1 p…
hsa-miR-20a-5p	miR-17-5p (and other miRNAs w/seed AAAGUGC)	0.518	TargetScan Human	High (predicted)	SQSTM1	transcription regulator	Autophagy,FAT10 Signaling Pathway,Ferroptosis Signaling Pathway,Interleukin-1 family signaling,ISGylation Signaling Pathway,KEAP1-NFE2L2 pathway,Microautophagy Signaling Pathway,Mitophagy,Neddylation,NRF2-mediated Oxidative Stress Response,p75 NTR receptor-mediated signalling,Pexophagy,Senescence Pathway,Serotonin Receptor Signaling
hsa-miR-20a-5p	miR-17-5p (and other miRNAs w/seed AAAGUGC)	0.518	TargetScan Mouse,Ingenuity Expert Findings,TargetScan Human,miRecords	Experimentally Observed,High (predicted),Moderate (predicted)	STAT3	transcription regulator	Activin Inhibin Signaling Pathway,Acute Myeloid Leukemia Signaling,Acute Phase Response Signaling,BBSome Signaling Pathway,BEX2 Signaling Pathway,Breast Cancer Regulation by Stathmin1,Cachexia Signaling Pathway,cAMP-mediated signaling,Cardiac Hypertrophy Signaling (Enhanced),CD40 Signaling,CDX Gastrointestinal Cancer Signaling Pathway,Chronic Myeloid Leukemia Signaling,CNTF Signaling,Colorectal C…
hsa-miR-20a-5p	miR-17-5p (and other miRNAs w/seed AAAGUGC)	0.518	TargetScan Human	High (predicted)	TIMM17A	transporter	Mitochondrial protein import,Necroptosis Signaling Pathway,Neutrophil Extracellular Trap Signaling Pathway,Sirtuin Signaling Pathway
hsa-miR-20a-5p	miR-17-5p (and other miRNAs w/seed AAAGUGC)	0.518	Ingenuity Expert Findings	Experimentally Observed	TLR7	transmembrane receptor	Activin Inhibin Signaling Pathway,Altered T Cell and B Cell Signaling in Rheumatoid Arthritis,Cachexia Signaling Pathway,CLEAR Signaling Pathway,Colorectal Cancer Metastasis Signaling,Communication between Innate and Adaptive Immune Cells,Coronavirus Pathogenesis Pathway,Crosstalk between Dendritic Cells and Natural Killer Cells,IL-27 Signaling Pathway,ISGylation Signaling Pathway,Multiple Sclero…
hsa-miR-20a-5p	miR-17-5p (and other miRNAs w/seed AAAGUGC)	0.518	Ingenuity Expert Findings	Experimentally Observed	TNF	cytokine	14-3-3-mediated Signaling,Acetylcholine Receptor Signaling Pathway,Activation of IRF by Cytosolic Pattern Recognition Receptors,Activin Inhibin Signaling Pathway,Acute Phase Response Signaling,Adipogenesis pathway,Adrenergic Receptor Signaling Pathway (Enhanced),Adrenomedullin signaling pathway,Agranulocyte Adhesion and Diapedesis,Airway Pathology in Chronic Obstructive Pulmonary Disease,Allograf…
hsa-miR-20a-5p	miR-17-5p (and other miRNAs w/seed AAAGUGC)	0.518	TargetScan Mouse,TargetScan Human	High (predicted)	TNFRSF21	transmembrane receptor	Cellular response to heat stress,Death Receptor Signaling,Regulation of lipid metabolism by PPARalpha,TEC Kinase Signaling
hsa-miR-20a-5p	miR-17-5p (and other miRNAs w/seed AAAGUGC)	0.518	Ingenuity Expert Findings	Experimentally Observed	TP63	transcription regulator	Calcium Signaling,Intrinsic Pathway for Apoptosis,p53 Signaling,Pyroptosis,Regulation of TP53 Activity through Association with Co-factors,S100 Family Signaling Pathway,Serotonin Receptor Signaling,TP53 Regulates Metabolic Genes,TP53 Regulates Transcription of Cell Death Genes,WNT/SHH Axonal Guidance Signaling Pathway
hsa-miR-20a-5p	miR-17-5p (and other miRNAs w/seed AAAGUGC)	0.518	TargetScan Mouse,TargetScan Human	High (predicted),Moderate (predicted)	TXNIP	other	Adipogenesis pathway,Cytoprotection by HMOX1,FOXO-mediated transcription,FXR/RXR Activation,NLR signaling pathways,Pyroptosis Signaling Pathway
hsa-miR-20a-5p	miR-17-5p (and other miRNAs w/seed AAAGUGC)	0.518	TargetScan Mouse,TargetScan Human	High (predicted)	UBC	enzyme	ABC-family proteins mediated transport,Aggrephagy,Alpha-protein kinase 1 signaling pathway,Amyloid fiber formation,Beta-catenin independent WNT signaling,C-type lectin receptors (CLRs),Cargo recognition for clathrin-mediated endocytosis,Cell Cycle Checkpoints,Cellular response to hypoxia,Chaperone Mediated Autophagy,Circadian Clock,Class I MHC mediated antigen processing and presentation,Clathrin…
hsa-miR-20a-5p	miR-17-5p (and other miRNAs w/seed AAAGUGC)	0.518	miRecords	Experimentally Observed	VIM	other	14-3-3-mediated Signaling,Aggrephagy,Apoptotic execution phase,Chaperone Mediated Autophagy,CSDE1 Signaling Pathway,Endocannabinoid Cancer Inhibition Pathway,HIF1α Signaling,HOTAIR Regulatory Pathway,ID1 Signaling Pathway,ILK Signaling,Interleukin-4 and Interleukin-13 signaling,Late endosomal microautophagy,MSP-RON Signaling in Cancer Cells Pathway,Pulmonary Fibrosis Idiopathic Signaling Pathway,…
hsa-miR-181a-5p	miR-181a-5p (and other miRNAs w/seed ACAUUCA)	0.611	TargetScan Human	High (predicted)	ARF6	transporter	Clathrin-mediated endocytosis,Clathrin-mediated Endocytosis Signaling,Ephrin A Signaling,Fcγ Receptor-mediated Phagocytosis in Macrophages and Monocytes,Ferroptosis Signaling Pathway,HER-2 Signaling in Breast Cancer,Integrin Signaling,Lipid Antigen Presentation by CD1,Macropinocytosis Signaling,Myelination Signaling Pathway,Paxillin Signaling,Phagosome Formation,Remodeling of Epithelial Adherens …
hsa-miR-181a-5p	miR-181a-5p (and other miRNAs w/seed ACAUUCA)	0.611	Ingenuity Expert Findings,TarBase,TargetScan Human,miRecords	Experimentally Observed,Moderate (predicted)	BCL2	transporter	Acetylcholine Receptor Signaling Pathway,Adrenomedullin signaling pathway,Amyotrophic Lateral Sclerosis Signaling,Apoptosis Signaling,Autophagy,BEX2 Signaling Pathway,Cachexia Signaling Pathway,Cellular Effects of Sildenafil (Viagra),Ceramide Signaling,Chronic Myeloid Leukemia Signaling,Coronavirus Pathogenesis Pathway,Cytotoxic T Lymphocyte-mediated Apoptosis of Target Cells,Death Receptor Signa…
hsa-miR-181a-5p	miR-181a-5p (and other miRNAs w/seed ACAUUCA)	0.611	TargetScan Mouse	High (predicted)	HLA-A	other	Allograft Rejection Signaling,Altered T Cell and B Cell Signaling in Rheumatoid Arthritis,Antigen Presentation Pathway,Autism Signaling Pathway,Autoimmune Thyroid Disease Signaling,B Cell Development,Calcium-induced T Lymphocyte Apoptosis,Caveolar-mediated Endocytosis Signaling,CD28 Signaling in T Helper Cells,CDC42 Signaling,Class I MHC mediated antigen processing and presentation,Communication …
hsa-miR-181a-5p	miR-181a-5p (and other miRNAs w/seed ACAUUCA)	0.611	TargetScan Mouse,TargetScan Human	High (predicted),Moderate (predicted)	HSP90B1	other	Aldosterone Signaling in Epithelial Cells,Aryl Hydrocarbon Receptor Signaling,ATF6 (ATF6-alpha) activates chaperone genes,Binding and Uptake of Ligands by Scavenger Receptors,Cachexia Signaling Pathway,Cellular Effects of Sildenafil (Viagra),Chaperone Mediated Autophagy Signaling Pathway,Chronic Myeloid Leukemia Signaling,Endoplasmic Reticulum Stress Pathway,eNOS Signaling,Estrogen Receptor Signa…
hsa-miR-181a-5p	miR-181a-5p (and other miRNAs w/seed ACAUUCA)	0.611	TargetScan Mouse,TargetScan Human	High (predicted),Moderate (predicted)	IL1A	cytokine	Activin Inhibin Signaling Pathway,Acute Phase Response Signaling,Adrenergic Receptor Signaling Pathway (Enhanced),Adrenomedullin signaling pathway,Agranulocyte Adhesion and Diapedesis,Airway Pathology in Chronic Obstructive Pulmonary Disease,Altered T Cell and B Cell Signaling in Rheumatoid Arthritis,Aryl Hydrocarbon Receptor Signaling,Atherosclerosis Signaling,Autism Signaling Pathway,Cachexia S…
hsa-miR-181a-5p	miR-181a-5p (and other miRNAs w/seed ACAUUCA)	0.611	TargetScan Human	High (predicted)	IL2	cytokine	Adrenergic Receptor Signaling Pathway (Enhanced),Airway Pathology in Chronic Obstructive Pulmonary Disease,Allograft Rejection Signaling,Altered T Cell and B Cell Signaling in Rheumatoid Arthritis,Antiproliferative Role of TOB in T Cell Signaling,Autism Signaling Pathway,Autoimmune Thyroid Disease Signaling,Cachexia Signaling Pathway,Cardiac Hypertrophy Signaling (Enhanced),CD28 Signaling in T He…
hsa-miR-181a-5p	miR-181a-5p (and other miRNAs w/seed ACAUUCA)	0.611	TargetScan Human	High (predicted)	KHDC1	other	NUR77 Signaling in T Lymphocytes
hsa-miR-181a-5p	miR-181a-5p (and other miRNAs w/seed ACAUUCA)	0.611	TargetScan Human,miRecords	Experimentally Observed,Moderate (predicted)	KRAS	enzyme	14-3-3-mediated Signaling,Actin Cytoskeleton Signaling,Actin Nucleation by ARP-WASP Complex,Activation of NMDA receptors and postsynaptic events,Acute Myeloid Leukemia Signaling,Acute Phase Response Signaling,Adrenomedullin signaling pathway,Agrin Interactions at Neuromuscular Junction,Aldosterone Signaling in Epithelial Cells,Angiopoietin Signaling,Antiproliferative Role of Somatostatin Receptor…
hsa-miR-181a-5p	miR-181a-5p (and other miRNAs w/seed ACAUUCA)	0.611	TargetScan Mouse	High (predicted)	LTB	cytokine	Adrenergic Receptor Signaling Pathway (Enhanced),Airway Pathology in Chronic Obstructive Pulmonary Disease,Altered T Cell and B Cell Signaling in Rheumatoid Arthritis,Autism Signaling Pathway,Cachexia Signaling Pathway,Cardiac Hypertrophy Signaling (Enhanced),CDX Gastrointestinal Cancer Signaling Pathway,CGAS-STING Signaling Pathway,Crosstalk between Dendritic Cells and Natural Killer Cells,Dendr…
hsa-miR-181a-5p	miR-181a-5p (and other miRNAs w/seed ACAUUCA)	0.611	TargetScan Mouse,TargetScan Human	High (predicted),Moderate (predicted)	PRKCD	kinase	14-3-3-mediated Signaling,Acetylcholine Receptor Signaling Pathway,Adrenergic Receptor Signaling Pathway (Enhanced),Aldosterone Signaling in Epithelial Cells,Androgen Signaling,Apelin Cardiomyocyte Signaling Pathway,Apelin Endothelial Signaling Pathway,Apoptotic execution phase,Axonal Guidance Signaling,BBSome Signaling Pathway,Breast Cancer Regulation by Stathmin1,C-type lectin receptors (CLRs),…
hsa-miR-181a-5p	miR-181a-5p (and other miRNAs w/seed ACAUUCA)	0.611	TargetScan Human	High (predicted)	PRKN	enzyme	Aggrephagy,Amyloid fiber formation,BAG2 Signaling Pathway,Class I MHC mediated antigen processing and presentation,CLEAR Signaling Pathway,Deubiquitination,ISGylation Signaling Pathway,Mitochondrial Dysfunction,Mitophagy,Parkinson's Signaling Pathway,Protein Ubiquitination Pathway,Pulmonary Fibrosis Idiopathic Signaling Pathway,RIPK1-mediated regulated necrosis,WNK Renal Signaling Pathway
hsa-miR-181a-5p	miR-181a-5p (and other miRNAs w/seed ACAUUCA)	0.611	TargetScan Human	High (predicted)	TFRC	transporter	Cargo recognition for clathrin-mediated endocytosis,Clathrin-mediated endocytosis,Clathrin-mediated Endocytosis Signaling,Ferroptosis Signaling Pathway,Hepatic Fibrosis Signaling Pathway,Iron homeostasis signaling pathway,Iron uptake and transport,RHO GTPase cycle,trans-Golgi Network Vesicle Budding,Virus Entry via Endocytic Pathways
hsa-miR-181a-5p	miR-181a-5p (and other miRNAs w/seed ACAUUCA)	0.611	TargetScan Mouse,TargetScan Human	High (predicted),Moderate (predicted)	TNFRSF11B	transmembrane receptor	Activin Inhibin Signaling Pathway,Acute Phase Response Signaling,Autophagy,Cachexia Signaling Pathway,Cardiac Hypertrophy Signaling (Enhanced),Ceramide Signaling,CLEAR Signaling Pathway,Dendritic Cell Maturation,Docosahexaenoic Acid (DHA) Signaling,FAT10 Cancer Signaling Pathway,Gap Junction Signaling,Granulocyte Adhesion and Diapedesis,Hepatic Cholestasis,Hepatic Fibrosis / Hepatic Stellate Cell…
hsa-miR-181a-5p	miR-181a-5p (and other miRNAs w/seed ACAUUCA)	0.611	TargetScan Mouse	High (predicted)	TNFSF10	cytokine	Adrenergic Receptor Signaling Pathway (Enhanced),Airway Pathology in Chronic Obstructive Pulmonary Disease,Autism Signaling Pathway,Cachexia Signaling Pathway,Cardiac Hypertrophy Signaling (Enhanced),Caspase activation via Death Receptors in the presence of ligand,CDX Gastrointestinal Cancer Signaling Pathway,CGAS-STING Signaling Pathway,Chronic Myeloid Leukemia Signaling,Crosstalk between Dendri…
hsa-miR-181a-5p	miR-181a-5p (and other miRNAs w/seed ACAUUCA)	0.611	TarBase,miRecords	Experimentally Observed	TRA	transmembrane receptor	Allograft Rejection Signaling,Altered T Cell and B Cell Signaling in Rheumatoid Arthritis,Antiproliferative Role of TOB in T Cell Signaling,Autoimmune Thyroid Disease Signaling,Calcium-induced T Lymphocyte Apoptosis,CCR5 Signaling in Macrophages,CD28 Signaling in T Helper Cells,CDC42 Signaling,Chaperone Mediated Autophagy Signaling Pathway,Cohesin Chromatin Regulation Pathway,Communication betwee…
hsa-miR-182-5p	miR-182-5p (and other miRNAs w/seed UUGGCAA)	-0.027	TargetScan Mouse,TargetScan Human	High (predicted),Moderate (predicted)	ARF4	enzyme	Cilium Assembly,COPI-mediated anterograde transport,Ferroptosis Signaling Pathway,HER-2 Signaling in Breast Cancer,Integrin Signaling,Intra-Golgi and retrograde Golgi-to-ER traffic,ROBO SLIT Signaling Pathway
hsa-miR-182-5p	miR-182-5p (and other miRNAs w/seed UUGGCAA)	-0.027	TargetScan Human	High (predicted)	CAPN5	peptidase	Amyloid Processing,Amyotrophic Lateral Sclerosis Signaling,Apoptosis Signaling,Cachexia Signaling Pathway,Cellular Effects of Sildenafil (Viagra),FAK Signaling,Huntington's Disease Signaling,Integrin Signaling,Mitochondrial Dysfunction,Multiple Sclerosis Signaling Pathway,Necroptosis Signaling Pathway,nNOS Signaling in Neurons,Regulation of Cellular Mechanics by Calpain Protease,Senescence Pathway
hsa-miR-182-5p	miR-182-5p (and other miRNAs w/seed UUGGCAA)	-0.027	TargetScan Mouse,TargetScan Human	High (predicted),Moderate (predicted)	CASP2	peptidase	Acetylcholine Receptor Signaling Pathway,Apoptosis Signaling,Cachexia Signaling Pathway,Death Receptor Signaling,DNA damage-induced 14-3-3σ Signaling,Endocannabinoid Cancer Inhibition Pathway,Endothelin-1 Signaling,Huntington's Disease Signaling,IL-33 Signaling Pathway,MYC Mediated Apoptosis Signaling,Neutrophil Extracellular Trap Signaling Pathway,NLR signaling pathways,Osteoarthritis Pathway,p7…
hsa-miR-182-5p	miR-182-5p (and other miRNAs w/seed UUGGCAA)	-0.027	TargetScan Mouse,TargetScan Human	High (predicted)	CHMP2B	other	Endosomal Sorting Complex Required For Transport (ESCRT),Late endosomal microautophagy,Macroautophagy,Mechanisms of Viral Exit from Host Cells,Mitotic Metaphase and Anaphase,Pyroptosis
hsa-miR-182-5p	miR-182-5p (and other miRNAs w/seed UUGGCAA)	-0.027	TargetScan Mouse,TargetScan Human	High (predicted)	FLOT1	other	Caveolar-mediated Endocytosis Signaling,RHO GTPase cycle,RIPK1-mediated regulated necrosis,Synaptic adhesion-like molecules
hsa-miR-182-5p	miR-182-5p (and other miRNAs w/seed UUGGCAA)	-0.027	TargetScan Mouse,TargetScan Human	High (predicted)	GAD2	enzyme	GABA Receptor Signaling,GABA synthesis, release, reuptake and degradation,GABAergic Receptor Signaling Pathway (Enhanced),Glutamate Degradation III (via 4-aminobutyrate),Glutamate Dependent Acid Resistance,Neuroinflammation Signaling Pathway,Transcriptional Regulation by MECP2,Type I Diabetes Mellitus Signaling
hsa-miR-182-5p	miR-182-5p (and other miRNAs w/seed UUGGCAA)	-0.027	TargetScan Mouse,TargetScan Human	High (predicted),Moderate (predicted)	GNAQ	enzyme	Acetylcholine Receptor Signaling Pathway,Adrenergic Receptor Signaling Pathway (Enhanced),Adrenomedullin signaling pathway,AMPK Signaling,Androgen Signaling,Apelin Endothelial Signaling Pathway,Apelin Muscle Signaling Pathway,Axonal Guidance Signaling,Breast Cancer Regulation by Stathmin1,Cardiac Hypertrophy Signaling,Cardiac Hypertrophy Signaling (Enhanced),Cardiac β-adrenergic Signaling,CCR3 Si…
hsa-miR-182-5p	miR-182-5p (and other miRNAs w/seed UUGGCAA)	-0.027	TargetScan Mouse	High (predicted)	MAP3K20	kinase	Cardiac Hypertrophy Signaling (Enhanced),SAPK/JNK Signaling,Sertoli Cell-Sertoli Cell Junction Signaling,Signaling by Rho Family GTPases,STAT3 Pathway
hsa-miR-182-5p	miR-182-5p (and other miRNAs w/seed UUGGCAA)	-0.027	TargetScan Mouse,TargetScan Human	High (predicted),Moderate (predicted)	NCOA4	transcription regulator	Androgen Signaling,Ferroptosis Signaling Pathway,Role of WNT/GSK-3β Signaling in the Pathogenesis of Influenza,TR/RXR Activation
hsa-miR-182-5p	miR-182-5p (and other miRNAs w/seed UUGGCAA)	-0.027	TargetScan Mouse,TargetScan Human	High (predicted),Moderate (predicted)	PPP3R1	phosphatase	3-phosphoinositide Biosynthesis,3-phosphoinositide Degradation,ABRA Signaling Pathway,Autophagy,Axonal Guidance Signaling,B Cell Receptor Signaling,Beta-catenin independent WNT signaling,C-type lectin receptors (CLRs),Calcium Signaling,Calcium-induced T Lymphocyte Apoptosis,cAMP-mediated signaling,Cardiac Hypertrophy Signaling,Cardiac Hypertrophy Signaling (Enhanced),CD28 Signaling in T Helper Ce…
hsa-miR-182-5p	miR-182-5p (and other miRNAs w/seed UUGGCAA)	-0.027	TargetScan Mouse,TargetScan Human	High (predicted)	PRKACB	kinase	Acetylcholine Receptor Signaling Pathway,Activation of NMDA receptors and postsynaptic events,Adrenergic Receptor Signaling Pathway (Enhanced),Adrenomedullin signaling pathway,AMPK Signaling,Amyloid Processing,Androgen Signaling,Apelin Adipocyte Signaling Pathway,Apelin Pancreas Signaling Pathway,Autism Signaling Pathway,Autophagy,Axonal Guidance Signaling,BBSome Signaling Pathway,BMP signaling p…
hsa-miR-182-5p	miR-182-5p (and other miRNAs w/seed UUGGCAA)	-0.027	TargetScan Human	High (predicted)	PRKAR1A	kinase	Acetylcholine Receptor Signaling Pathway,Activation of NMDA receptors and postsynaptic events,Adrenergic Receptor Signaling Pathway (Enhanced),Adrenomedullin signaling pathway,AMPK Signaling,Amyloid Processing,Androgen Signaling,Apelin Adipocyte Signaling Pathway,Apelin Pancreas Signaling Pathway,Autism Signaling Pathway,Autophagy,Axonal Guidance Signaling,BBSome Signaling Pathway,BMP signaling p…
hsa-miR-182-5p	miR-182-5p (and other miRNAs w/seed UUGGCAA)	-0.027	TargetScan Mouse,TargetScan Human	High (predicted)	RAC1	enzyme	Actin Cytoskeleton Signaling,Actin Nucleation by ARP-WASP Complex,Activation of NMDA receptors and postsynaptic events,Agrin Interactions at Neuromuscular Junction,Amyotrophic Lateral Sclerosis Signaling,Apelin Adipocyte Signaling Pathway,Axonal Guidance Signaling,B Cell Receptor Signaling,Beta-catenin independent WNT signaling,Breast Cancer Regulation by Stathmin1,Cardiac Hypertrophy Signaling,C…
hsa-miR-182-5p	miR-182-5p (and other miRNAs w/seed UUGGCAA)	-0.027	TargetScan Mouse,TargetScan Human,miRecords	Experimentally Observed,High (predicted)	RARG	ligand-dependent nuclear receptor	Activation of anterior HOX genes in hindbrain during early embryogenesis,Aryl Hydrocarbon Receptor Signaling,Autism Signaling Pathway,Generic Transcription Pathway,Glucocorticoid Receptor Signaling,RAR Activation,Retinoic acid Mediated Apoptosis Signaling,Signaling by Retinoic Acid,White Adipose Tissue Browning Pathway,WNT/β-catenin Signaling
hsa-miR-182-5p	miR-182-5p (and other miRNAs w/seed UUGGCAA)	-0.027	TargetScan Human	High (predicted)	ROCK1	kinase	ABRA Signaling Pathway,Actin Cytoskeleton Signaling,Actin Nucleation by ARP-WASP Complex,Activin Inhibin Signaling Pathway,Apoptosis Signaling,Apoptotic execution phase,Axonal Guidance Signaling,Cardiac Hypertrophy Signaling,Cardiac Hypertrophy Signaling (Enhanced),CCR3 Signaling in Eosinophils,Cholecystokinin/Gastrin-mediated Signaling,CXCR4 Signaling,Death Receptor Signaling,Endocannabinoid Can…
hsa-miR-182-5p	miR-182-5p (and other miRNAs w/seed UUGGCAA)	-0.027	TargetScan Mouse,TargetScan Human	High (predicted)	YWHAG	other	14-3-3-mediated Signaling,Cell Cycle Checkpoints,Cell Cycle: G2/M DNA Damage Checkpoint Regulation,Cilium Assembly,CLEAR Signaling Pathway,Epithelial Adherens Junction Signaling,ERK/MAPK Signaling,ERK5 Signaling,FOXO-mediated transcription,HIPPO signaling,Histone Modification Signaling Pathway,IGF-1 Signaling,Inhibition of ARE-Mediated mRNA Degradation Pathway,Intrinsic Pathway for Apoptosis,Mito…
hsa-miR-183-5p	miR-183-5p (miRNAs w/seed AUGGCAC)	0.221	TargetScan Mouse,TargetScan Human	High (predicted),Moderate (predicted)	ATF2	transcription regulator	4-1BB Signaling in T Lymphocytes,Acetylcholine Receptor Signaling Pathway,Activation of IRF by Cytosolic Pattern Recognition Receptors,Activin Inhibin Signaling Pathway,AMPK Signaling,ATM Signaling,Autophagy,B Cell Receptor Signaling,BMP signaling pathway,Breast Cancer Regulation by Stathmin1,Calcium Signaling,cAMP-mediated signaling,Cardiac Hypertrophy Signaling,Cardiac Hypertrophy Signaling (En…
hsa-miR-183-5p	miR-183-5p (miRNAs w/seed AUGGCAC)	0.221	miRecords	Experimentally Observed	BTRC	enzyme	C-type lectin receptors (CLRs),Cell Cycle: G1/S Checkpoint Regulation,Cell Cycle: G2/M DNA Damage Checkpoint Regulation,Circadian Clock,Circadian Rhythm Signaling,Class I MHC mediated antigen processing and presentation,Cyclins and Cell Cycle Regulation,Degradation of beta-catenin by the destruction complex,Fc epsilon receptor (FCERI) signaling,Hedgehog 'off' state,HIPPO signaling,Interleukin-1 f…
hsa-miR-183-5p	miR-183-5p (miRNAs w/seed AUGGCAC)	0.221	TargetScan Mouse	High (predicted)	CD3D	transmembrane receptor	Allograft Rejection Signaling,Altered T Cell and B Cell Signaling in Rheumatoid Arthritis,Antiproliferative Role of TOB in T Cell Signaling,Autoimmune Thyroid Disease Signaling,Calcium-induced T Lymphocyte Apoptosis,Cargo recognition for clathrin-mediated endocytosis,CCR5 Signaling in Macrophages,CD28 Signaling in T Helper Cells,CDC42 Signaling,Chaperone Mediated Autophagy Signaling Pathway,Clath…
hsa-miR-183-5p	miR-183-5p (miRNAs w/seed AUGGCAC)	0.221	TargetScan Mouse,TargetScan Human	High (predicted)	CRK	other	Actin Cytoskeleton Signaling,Angiopoietin Signaling,Axonal Guidance Signaling,Chronic Myeloid Leukemia Signaling,CXCR4 Signaling,Ephrin Receptor Signaling,Epithelial Adherens Junction Signaling,ERK/MAPK Signaling,FAK Signaling,Fcgamma receptor (FCGR) dependent phagocytosis,Fcγ Receptor-mediated Phagocytosis in Macrophages and Monocytes,FGF Signaling,G-Protein Coupled Receptor Signaling,Insulin Re…
hsa-miR-183-5p	miR-183-5p (miRNAs w/seed AUGGCAC)	0.221	TargetScan Human	High (predicted)	CYCS	enzyme	Amyotrophic Lateral Sclerosis Signaling,Apoptosis Signaling,CD27 Signaling in Lymphocytes,Ceramide Signaling,Cytoprotection by HMOX1,Cytotoxic T Lymphocyte-mediated Apoptosis of Target Cells,Death Receptor Signaling,Detoxification of Reactive Oxygen Species,Docosahexaenoic Acid (DHA) Signaling,Electron transport, ATP synthesis, and heat production by uncoupling proteins,Granzyme B Signaling,Hunti…
hsa-miR-183-5p	miR-183-5p (miRNAs w/seed AUGGCAC)	0.221	TargetScan Mouse,TargetScan Human	High (predicted),Moderate (predicted)	DUSP10	phosphatase	3-phosphoinositide Biosynthesis,3-phosphoinositide Degradation,D-myo-inositol (1,4,5,6)-Tetrakisphosphate Biosynthesis,D-myo-inositol (3,4,5,6)-tetrakisphosphate Biosynthesis,D-myo-inositol-5-phosphate Metabolism,p38 MAPK Signaling,Protein Kinase A Signaling,RAF-independent MAPK1/3 activation,RAF/MAP kinase cascade,SAPK/JNK Signaling,Superpathway of Inositol Phosphate Compounds
hsa-miR-183-5p	miR-183-5p (miRNAs w/seed AUGGCAC)	0.221	TargetScan Human	High (predicted)	GNG12	enzyme	Actin Cytoskeleton Signaling,Activation of kainate receptors upon glutamate binding,AMPK Signaling,Androgen Signaling,Antiproliferative Role of Somatostatin Receptor 2,Apelin Endothelial Signaling Pathway,Apelin Muscle Signaling Pathway,Axonal Guidance Signaling,Beta-catenin independent WNT signaling,Breast Cancer Regulation by Stathmin1,Cardiac Hypertrophy Signaling,Cardiac Hypertrophy Signaling…
hsa-miR-183-5p	miR-183-5p (miRNAs w/seed AUGGCAC)	0.221	TargetScan Mouse,TargetScan Human	High (predicted)	GNG4	other	Activation of kainate receptors upon glutamate binding,AMPK Signaling,Androgen Signaling,Antiproliferative Role of Somatostatin Receptor 2,Apelin Endothelial Signaling Pathway,Apelin Muscle Signaling Pathway,Axonal Guidance Signaling,Beta-catenin independent WNT signaling,Breast Cancer Regulation by Stathmin1,Cardiac Hypertrophy Signaling,Cardiac Hypertrophy Signaling (Enhanced),Cardiac β-adrener…
hsa-miR-183-5p	miR-183-5p (miRNAs w/seed AUGGCAC)	0.221	TargetScan Mouse,TargetScan Human	High (predicted)	GNG5	other	Activation of kainate receptors upon glutamate binding,AMPK Signaling,Androgen Signaling,Antiproliferative Role of Somatostatin Receptor 2,Apelin Endothelial Signaling Pathway,Apelin Muscle Signaling Pathway,Axonal Guidance Signaling,Beta-catenin independent WNT signaling,Breast Cancer Regulation by Stathmin1,Cardiac Hypertrophy Signaling,Cardiac Hypertrophy Signaling (Enhanced),Cardiac β-adrener…
hsa-miR-183-5p	miR-183-5p (miRNAs w/seed AUGGCAC)	0.221	TargetScan Mouse	High (predicted)	H2-M10.1 (includes others)	other	Allograft Rejection Signaling,CDC42 Signaling,CTLA4 Signaling in Cytotoxic T Lymphocytes,Glucocorticoid Receptor Signaling,NUR77 Signaling in T Lymphocytes,OX40 Signaling Pathway,Systemic Lupus Erythematosus in T Cell Signaling Pathway,T Cell Receptor Signaling
hsa-miR-183-5p	miR-183-5p (miRNAs w/seed AUGGCAC)	0.221	TargetScan Human	High (predicted)	HLA-DMB	transmembrane receptor	Allograft Rejection Signaling,Altered T Cell and B Cell Signaling in Rheumatoid Arthritis,Antigen Presentation Pathway,Autoimmune Thyroid Disease Signaling,B Cell Development,Calcium-induced T Lymphocyte Apoptosis,CD28 Signaling in T Helper Cells,CDC42 Signaling,CTLA4 Signaling in Cytotoxic T Lymphocytes,Dendritic Cell Maturation,Glucocorticoid Receptor Signaling,Graft-versus-Host Disease Signali…
hsa-miR-183-5p	miR-183-5p (miRNAs w/seed AUGGCAC)	0.221	TargetScan Human	High (predicted)	ICA1	other	Type I Diabetes Mellitus Signaling
hsa-miR-183-5p	miR-183-5p (miRNAs w/seed AUGGCAC)	0.221	TargetScan Mouse,TargetScan Human	High (predicted),Moderate (predicted)	IRS1	enzyme	AMPK Signaling,Apelin Liver Signaling Pathway,Autophagy,Cachexia Signaling Pathway,Cardiac Hypertrophy Signaling,GDNF Family Ligand-Receptor Interactions,Growth hormone receptor signaling,Growth Hormone Signaling,IGF-1 Signaling,IL-4 Signaling,IL-9 Signaling,ILK Signaling,Insulin Receptor Signaling,Interleukin-7 signaling,Macrophage Alternative Activation Signaling Pathway,Molecular Mechanisms of…
hsa-miR-183-5p	miR-183-5p (miRNAs w/seed AUGGCAC)	0.221	TargetScan Mouse,TargetScan Human	High (predicted)	LCK	kinase	Calcium-induced T Lymphocyte Apoptosis,CD28 Signaling in T Helper Cells,Cell surface interactions at the vascular wall,Circadian Rhythm Signaling,Costimulation by the CD28 family,CTLA4 Signaling in Cytotoxic T Lymphocytes,DAP12 interactions,Ephrin A Signaling,FAK Signaling,FLT3 Signaling,G Protein Signaling Mediated by Tubby,GPVI-mediated activation cascade,HER-2 Signaling in Breast Cancer,ICOS-I…
hsa-miR-183-5p	miR-183-5p (miRNAs w/seed AUGGCAC)	0.221	TargetScan Mouse,TargetScan Human	High (predicted)	MAPK8IP1	other	PI3K/AKT Signaling,Reelin Signaling in Neurons,SAPK/JNK Signaling
hsa-miR-183-5p	miR-183-5p (miRNAs w/seed AUGGCAC)	0.221	TargetScan Mouse,TargetScan Human	High (predicted)	PPP2CA	phosphatase	3-phosphoinositide Biosynthesis,3-phosphoinositide Degradation,AMPK Signaling,ATM Signaling,Autophagy,BEX2 Signaling Pathway,Breast Cancer Regulation by Stathmin1,Cardiac β-adrenergic Signaling,CDK5 Signaling,Cell Cycle Checkpoints,Cell Cycle Regulation by BTG Family Proteins,Cellular Effects of Sildenafil (Viagra),Ceramide Signaling,CLEAR Signaling Pathway,Cohesin Chromatin Regulation Pathway,Co…
hsa-miR-183-5p	miR-183-5p (miRNAs w/seed AUGGCAC)	0.221	TargetScan Mouse,TargetScan Human	High (predicted)	PPP2CB	phosphatase	3-phosphoinositide Biosynthesis,3-phosphoinositide Degradation,AMPK Signaling,ATM Signaling,Autophagy,BEX2 Signaling Pathway,Breast Cancer Regulation by Stathmin1,Cardiac β-adrenergic Signaling,CDK5 Signaling,Cell Cycle Checkpoints,Cell Cycle Regulation by BTG Family Proteins,Cellular Effects of Sildenafil (Viagra),Ceramide Signaling,CLEAR Signaling Pathway,Cohesin Chromatin Regulation Pathway,Co…
hsa-miR-183-5p	miR-183-5p (miRNAs w/seed AUGGCAC)	0.221	TargetScan Mouse	High (predicted)	PPP2R1A	phosphatase	3-phosphoinositide Biosynthesis,3-phosphoinositide Degradation,AMPK Signaling,ATM Signaling,Autophagy,BEX2 Signaling Pathway,Breast Cancer Regulation by Stathmin1,Cardiac β-adrenergic Signaling,CDK5 Signaling,Cell Cycle Checkpoints,Cell Cycle Regulation by BTG Family Proteins,Cellular Effects of Sildenafil (Viagra),Ceramide Signaling,Cilium Assembly,CLEAR Signaling Pathway,Cohesin Chromatin Regul…
hsa-miR-183-5p	miR-183-5p (miRNAs w/seed AUGGCAC)	0.221	TargetScan Mouse,TargetScan Human	High (predicted),Moderate (predicted)	PRKCI	kinase	14-3-3-mediated Signaling,Acetylcholine Receptor Signaling Pathway,Adrenergic Receptor Signaling Pathway (Enhanced),Aldosterone Signaling in Epithelial Cells,Androgen Signaling,Apelin Cardiomyocyte Signaling Pathway,Apelin Endothelial Signaling Pathway,Axonal Guidance Signaling,Breast Cancer Regulation by Stathmin1,Cachexia Signaling Pathway,Calcium-induced T Lymphocyte Apoptosis,Cardiac Hypertro…
hsa-miR-183-5p	miR-183-5p (miRNAs w/seed AUGGCAC)	0.221	TargetScan Mouse,TargetScan Human	High (predicted),Moderate (predicted)	PTPN4	phosphatase	Interleukin-1 family signaling,Protein Kinase A Signaling,Toll-like Receptor Cascades,Transcriptional Regulation by MECP2
hsa-miR-186-5p	miR-186-5p (miRNAs w/seed AAAGAAU)	-0.247	TargetScan Mouse	High (predicted)	FGA	other	Acute Phase Response Signaling,Amyloid fiber formation,Cachexia Signaling Pathway,Class I MHC mediated antigen processing and presentation,Coagulation System,DHCR24 Signaling Pathway,Extrinsic Prothrombin Activation Pathway,Formation of Fibrin Clot (Clotting Cascade),GP6 Signaling Pathway,Hematoma Resolution Signaling Pathway,Integrin cell surface interactions,Integrin signaling,Intrinsic Prothro…
hsa-miR-186-5p	miR-186-5p (miRNAs w/seed AAAGAAU)	-0.247	TargetScan Human	High (predicted)	IFNA21	cytokine	Activation of IRF by Cytosolic Pattern Recognition Receptors,CGAS-STING Signaling Pathway,Communication between Innate and Adaptive Immune Cells,Coronavirus Pathogenesis Pathway,Crosstalk between Dendritic Cells and Natural Killer Cells,DDX58/IFIH1-mediated induction of interferon-alpha/beta,Dendritic Cell Maturation,Factors involved in megakaryocyte development and platelet production,Glucocorti…
hsa-miR-186-5p	miR-186-5p (miRNAs w/seed AAAGAAU)	-0.247	TargetScan Mouse	High (predicted),Moderate (predicted)	IFNA4	cytokine	Activation of IRF by Cytosolic Pattern Recognition Receptors,CGAS-STING Signaling Pathway,Coronavirus Pathogenesis Pathway,DDX58/IFIH1-mediated induction of interferon-alpha/beta,Factors involved in megakaryocyte development and platelet production,Glucocorticoid Receptor Signaling,IL-12 Signaling and Production in Macrophages,Immunogenic Cell Death Signaling Pathway,Interferon alpha/beta signali…
hsa-miR-186-5p	miR-186-5p (miRNAs w/seed AAAGAAU)	-0.247	TargetScan Human	High (predicted)	IFNA8	cytokine	Activation of IRF by Cytosolic Pattern Recognition Receptors,CGAS-STING Signaling Pathway,Coronavirus Pathogenesis Pathway,DDX58/IFIH1-mediated induction of interferon-alpha/beta,Factors involved in megakaryocyte development and platelet production,Glucocorticoid Receptor Signaling,IL-12 Signaling and Production in Macrophages,Immunogenic Cell Death Signaling Pathway,Interferon alpha/beta signali…
hsa-miR-186-5p	miR-186-5p (miRNAs w/seed AAAGAAU)	-0.247	TargetScan Human	High (predicted)	MAP3K2	kinase	B Cell Receptor Signaling,Cardiac Hypertrophy Signaling,Cardiac Hypertrophy Signaling (Enhanced),Caveolar-mediated Endocytosis Signaling,CD27 Signaling in Lymphocytes,ERK5 Signaling,G-Protein Coupled Receptor Signaling,Gap Junction Signaling,Germ Cell-Sertoli Cell Junction Signaling,GNRH Signaling,HGF Signaling,Natural Killer Cell Signaling,NGF Signaling,NUR77 Signaling in T Lymphocytes,PKCθ Sign…
hsa-miR-186-5p	miR-186-5p (miRNAs w/seed AAAGAAU)	-0.247	TargetScan Mouse,TargetScan Human	High (predicted),Moderate (predicted)	NEK7	kinase	Inflammasome pathway,Mitotic Prometaphase,Mitotic Prophase,Pyroptosis Signaling Pathway
hsa-miR-190a-5p	miR-190a-5p (and other miRNAs w/seed GAUAUGU)	-0.523	TargetScan Human	High (predicted)	IL1RAP	transmembrane receptor	Activin Inhibin Signaling Pathway,Acute Phase Response Signaling,Cachexia Signaling Pathway,Granulocyte Adhesion and Diapedesis,Hepatic Cholestasis,Hepatic Fibrosis / Hepatic Stellate Cell Activation,Hepatic Fibrosis Signaling Pathway,IL-1 Signaling,IL-10 Signaling,IL-27 Signaling Pathway,IL-33 Signaling Pathway,IL-6 Signaling,Interleukin-1 family signaling,LPS/IL-1 Mediated Inhibition of RXR Fun…
hsa-miR-190a-5p	miR-190a-5p (and other miRNAs w/seed GAUAUGU)	-0.523	TargetScan Human	High (predicted)	IL2	cytokine	Adrenergic Receptor Signaling Pathway (Enhanced),Airway Pathology in Chronic Obstructive Pulmonary Disease,Allograft Rejection Signaling,Altered T Cell and B Cell Signaling in Rheumatoid Arthritis,Antiproliferative Role of TOB in T Cell Signaling,Autism Signaling Pathway,Autoimmune Thyroid Disease Signaling,Cachexia Signaling Pathway,Cardiac Hypertrophy Signaling (Enhanced),CD28 Signaling in T He…
hsa-miR-190a-5p	miR-190a-5p (and other miRNAs w/seed GAUAUGU)	-0.523	TargetScan Human	High (predicted)	PSMA8	peptidase	ABC-family proteins mediated transport,BAG2 Signaling Pathway,C-type lectin receptors (CLRs),Cachexia Signaling Pathway,Cell Cycle Checkpoints,Cellular response to hypoxia,Chaperone Mediated Autophagy Signaling Pathway,Class I MHC mediated antigen processing and presentation,Degradation of beta-catenin by the destruction complex,Deubiquitination,FAT10 Signaling Pathway,Fc epsilon receptor (FCERI)…
hsa-miR-190a-5p	miR-190a-5p (and other miRNAs w/seed GAUAUGU)	-0.523	TargetScan Mouse	High (predicted)	TANK	other	Activation of IRF by Cytosolic Pattern Recognition Receptors,CD40 Signaling,DDX58/IFIH1-mediated induction of interferon-alpha/beta,Death Receptor Signaling,MyD88-independent TLR4 cascade,NF-κB Signaling,Role of RIG1-like Receptors in Antiviral Innate Immunity,TNFR1 Signaling,TNFR2 Signaling,Toll Like Receptor 3 (TLR3) Cascade
hsa-miR-190a-5p	miR-190a-5p (and other miRNAs w/seed GAUAUGU)	-0.523	TargetScan Human	High (predicted)	TOMM5	other	Mitochondrial protein import,Mitophagy,Necroptosis Signaling Pathway,Neutrophil Extracellular Trap Signaling Pathway,Sirtuin Signaling Pathway
hsa-miR-191-5p	miR-191-5p (and other miRNAs w/seed AACGGAA)	0.481	TargetScan Mouse,TargetScan Human	High (predicted)	CEBPB	transcription regulator	Activin Inhibin Signaling Pathway,Acute Phase Response Signaling,Adipogenesis pathway,Adrenomedullin signaling pathway,ATF4 activates genes in response to endoplasmic reticulum stress,Cachexia Signaling Pathway,DNA Methylation and Transcriptional Repression Signaling,Hepatic Fibrosis Signaling Pathway,IL-12 Signaling and Production in Macrophages,IL-17 Signaling,IL-17A Signaling in Fibroblasts,IL…
hsa-miR-191-5p	miR-191-5p (and other miRNAs w/seed AACGGAA)	0.481	TargetScan Mouse	High (predicted)	DFFA	enzyme	Apoptosis Signaling,Apoptotic execution phase,Cytotoxic T Lymphocyte-mediated Apoptosis of Target Cells,Death Receptor Signaling,Granzyme B Signaling,Induction of Apoptosis by HIV1,Tumoricidal Function of Hepatic Natural Killer Cells
hsa-miR-191-5p	miR-191-5p (and other miRNAs w/seed AACGGAA)	0.481	TargetScan Mouse	High (predicted)	DSG1	other	Apoptotic execution phase,Keratinization,Neutrophil degranulation,RHO GTPase cycle
hsa-miR-191-5p	miR-191-5p (and other miRNAs w/seed AACGGAA)	0.481	Ingenuity Expert Findings	Experimentally Observed	IL6	cytokine	ABRA Signaling Pathway,Acetylcholine Receptor Signaling Pathway,Activation of IRF by Cytosolic Pattern Recognition Receptors,Activin Inhibin Signaling Pathway,Acute Phase Response Signaling,Adrenergic Receptor Signaling Pathway (Enhanced),Airway Pathology in Chronic Obstructive Pulmonary Disease,Altered T Cell and B Cell Signaling in Rheumatoid Arthritis,Apelin Cardiac Fibroblast Signaling Pathwa…
hsa-miR-191-5p	miR-191-5p (and other miRNAs w/seed AACGGAA)	0.481	TargetScan Mouse,TargetScan Human	High (predicted),Moderate (predicted)	MAP3K12	kinase	B Cell Receptor Signaling,BBSome Signaling Pathway,Cardiac Hypertrophy Signaling,Cardiac Hypertrophy Signaling (Enhanced),CD27 Signaling in Lymphocytes,G-Protein Coupled Receptor Signaling,Germ Cell-Sertoli Cell Junction Signaling,GNRH Signaling,HGF Signaling,Natural Killer Cell Signaling,NGF Signaling,PKCθ Signaling in T Lymphocytes,Production of Nitric Oxide and Reactive Oxygen Species in Macro…
hsa-miR-191-5p	miR-191-5p (and other miRNAs w/seed AACGGAA)	0.481	TargetScan Human	High (predicted)	PARP11	enzyme	Death Receptor Signaling,Multiple Sclerosis Signaling Pathway,NAD Signaling Pathway,Retinoic acid Mediated Apoptosis Signaling,Ribonucleotide Reductase Signaling Pathway,UVA-Induced MAPK Signaling
hsa-miR-191-5p	miR-191-5p (and other miRNAs w/seed AACGGAA)	0.481	TargetScan Mouse	High (predicted)	PIAS3	transcription regulator	JAK/STAT Signaling,Nucleotide Excision Repair,Role of JAK family kinases in IL-6-type Cytokine Signaling,Small Cell Lung Cancer Signaling,STAT3 Pathway,SUMOylation of DNA replication proteins,SUMOylation of immune response proteins,SUMOylation of intracellular receptors,SUMOylation of transcription cofactors,SUMOylation of transcription factors
hsa-miR-191-5p	miR-191-5p (and other miRNAs w/seed AACGGAA)	0.481	TargetScan Human	High (predicted)	SATB1	transcription regulator	Apoptotic execution phase,SUMOylation of chromatin organization proteins
hsa-miR-191-5p	miR-191-5p (and other miRNAs w/seed AACGGAA)	0.481	TargetScan Mouse	High (predicted)	SOCS2	other	Acute Phase Response Signaling,FAK Signaling,FLT3 Signaling,Growth hormone receptor signaling,Growth Hormone Signaling,IGF-1 Signaling,IL-9 Signaling,Interleukin-7 signaling,JAK/STAT Signaling,NAFLD Signaling Pathway,Neddylation,Prolactin Signaling,Role of JAK2 in Hormone-like Cytokine Signaling,STAT3 Pathway,Type I Diabetes Mellitus Signaling,Type II Diabetes Mellitus Signaling
hsa-miR-191-5p	miR-191-5p (and other miRNAs w/seed AACGGAA)	0.481	TargetScan Mouse	High (predicted)	TJP1	other	Apoptotic execution phase,Gap Junction Signaling,Gap junction trafficking and regulation,Germ Cell-Sertoli Cell Junction Signaling,Sertoli Cell-Germ Cell Junction Signaling Pathway (Enhanced),Sertoli Cell-Sertoli Cell Junction Signaling,Signaling by Hippo,Tight Junction Signaling,Transcriptional regulation by RUNX1
hsa-miR-191-5p	miR-191-5p (and other miRNAs w/seed AACGGAA)	0.481	Ingenuity Expert Findings	Experimentally Observed	TLR3	transmembrane receptor	Activin Inhibin Signaling Pathway,Altered T Cell and B Cell Signaling in Rheumatoid Arthritis,CLEAR Signaling Pathway,Colorectal Cancer Metastasis Signaling,Communication between Innate and Adaptive Immune Cells,Coronavirus Pathogenesis Pathway,Crosstalk between Dendritic Cells and Natural Killer Cells,Cytosolic sensors of pathogen-associated DNA,Dendritic Cell Maturation,IL-12 Signaling and Prod…
hsa-miR-191-5p	miR-191-5p (and other miRNAs w/seed AACGGAA)	0.481	TargetScan Human	High (predicted)	UNC5B	transmembrane receptor	Axonal Guidance Signaling,Caspase activation via Dependence Receptors in the absence of ligand,Netrin Signaling,Netrin-1 signaling,ROBO SLIT Signaling Pathway
hsa-miR-192-3p	miR-192-3p (miRNAs w/seed UGCCAAU)	-0.973	TargetScan Human	High (predicted)	ALOX15	enzyme	Arachidonic acid metabolism,Atherosclerosis Signaling,Chronic Myeloid Leukemia Signaling,Docosahexaenoic Acid (DHA) Signaling,Eicosanoid Signaling,Ferroptosis Signaling Pathway,IL-12 Signaling and Production in Macrophages,IL-13 Signaling Pathway,IL-4 Signaling,Interleukin-4 and Interleukin-13 signaling,Macrophage Alternative Activation Signaling Pathway,Polyamine Regulation in Colon Cancer
hsa-miR-192-3p	miR-192-3p (miRNAs w/seed UGCCAAU)	-0.973	TargetScan Mouse	High (predicted)	CASP7	peptidase	Acetylcholine Receptor Signaling Pathway,Amyotrophic Lateral Sclerosis Signaling,Apoptosis Signaling,Apoptotic execution phase,Cachexia Signaling Pathway,Cytotoxic T Lymphocyte-mediated Apoptosis of Target Cells,Death Receptor Signaling,DNA damage-induced 14-3-3σ Signaling,Docosahexaenoic Acid (DHA) Signaling,Endocannabinoid Cancer Inhibition Pathway,Endoplasmic Reticulum Stress Pathway,Endotheli…
hsa-miR-192-3p	miR-192-3p (miRNAs w/seed UGCCAAU)	-0.973	TargetScan Human	High (predicted)	CHMP4C	other	Endosomal Sorting Complex Required For Transport (ESCRT),Late endosomal microautophagy,Macroautophagy,Mechanisms of Viral Exit from Host Cells,Microautophagy Signaling Pathway,Mitotic Metaphase and Anaphase,Pyroptosis
hsa-miR-192-3p	miR-192-3p (miRNAs w/seed UGCCAAU)	-0.973	TargetScan Human	High (predicted)	CRK	other	Actin Cytoskeleton Signaling,Angiopoietin Signaling,Axonal Guidance Signaling,Chronic Myeloid Leukemia Signaling,CXCR4 Signaling,Ephrin Receptor Signaling,Epithelial Adherens Junction Signaling,ERK/MAPK Signaling,FAK Signaling,Fcgamma receptor (FCGR) dependent phagocytosis,Fcγ Receptor-mediated Phagocytosis in Macrophages and Monocytes,FGF Signaling,G-Protein Coupled Receptor Signaling,Insulin Re…
hsa-miR-192-3p	miR-192-3p (miRNAs w/seed UGCCAAU)	-0.973	TargetScan Mouse,TargetScan Human	High (predicted),Moderate (predicted)	FAS	transmembrane receptor	Allograft Rejection Signaling,Altered T Cell and B Cell Signaling in Rheumatoid Arthritis,Apelin Liver Signaling Pathway,Apoptosis Signaling,Aryl Hydrocarbon Receptor Signaling,Autoimmune Thyroid Disease Signaling,Caspase activation via Death Receptors in the presence of ligand,CCR5 Signaling in Macrophages,Cellular Effects of Sildenafil (Viagra),Chronic Myeloid Leukemia Signaling,Crosstalk betwe…
hsa-miR-192-3p	miR-192-3p (miRNAs w/seed UGCCAAU)	-0.973	TargetScan Human	High (predicted)	GNG4	other	Activation of kainate receptors upon glutamate binding,AMPK Signaling,Androgen Signaling,Antiproliferative Role of Somatostatin Receptor 2,Apelin Endothelial Signaling Pathway,Apelin Muscle Signaling Pathway,Axonal Guidance Signaling,Beta-catenin independent WNT signaling,Breast Cancer Regulation by Stathmin1,Cardiac Hypertrophy Signaling,Cardiac Hypertrophy Signaling (Enhanced),Cardiac β-adrener…
hsa-miR-192-3p	miR-192-3p (miRNAs w/seed UGCCAAU)	-0.973	TargetScan Mouse,TargetScan Human	High (predicted),Moderate (predicted)	HDAC2	transcription regulator	Adipogenesis pathway,Bladder Cancer Signaling,Calcium Signaling,Calcium-induced T Lymphocyte Apoptosis,Cardiac Hypertrophy Signaling (Enhanced),Cell Cycle: G1/S Checkpoint Regulation,Chaperone Mediated Autophagy Signaling Pathway,Chronic Myeloid Leukemia Signaling,Coronavirus Pathogenesis Pathway,Cyclins and Cell Cycle Regulation,DNA Methylation and Transcriptional Repression Signaling,EGR2 and S…
hsa-miR-192-3p	miR-192-3p (miRNAs w/seed UGCCAAU)	-0.973	TargetScan Mouse,TargetScan Human	High (predicted),Moderate (predicted)	HNRNPK	other	Acute Phase Response Signaling,Ephrin B Signaling,Processing of Capped Intron-Containing Pre-mRNA,SAPK/JNK Signaling,SUMOylation of RNA binding proteins
hsa-miR-192-3p	miR-192-3p (miRNAs w/seed UGCCAAU)	-0.973	TargetScan Human	High (predicted)	KHDC1	other	NUR77 Signaling in T Lymphocytes
hsa-miR-192-3p	miR-192-3p (miRNAs w/seed UGCCAAU)	-0.973	TargetScan Mouse	High (predicted)	PSMC6	peptidase	ABC-family proteins mediated transport,BAG2 Signaling Pathway,C-type lectin receptors (CLRs),Cachexia Signaling Pathway,Cell Cycle Checkpoints,Cellular response to hypoxia,Class I MHC mediated antigen processing and presentation,Degradation of beta-catenin by the destruction complex,Deubiquitination,DNA Replication Pre-Initiation,FAT10 Signaling Pathway,Fc epsilon receptor (FCERI) signaling,Hedge…
hsa-miR-192-3p	miR-192-3p (miRNAs w/seed UGCCAAU)	-0.973	TargetScan Mouse	High (predicted)	PTPN4	phosphatase	Interleukin-1 family signaling,Protein Kinase A Signaling,Toll-like Receptor Cascades,Transcriptional Regulation by MECP2
hsa-miR-192-3p	miR-192-3p (miRNAs w/seed UGCCAAU)	-0.973	TargetScan Human	High (predicted)	RXRG	ligand-dependent nuclear receptor	Adrenomedullin signaling pathway,Aryl Hydrocarbon Receptor Signaling,DHCR24 Signaling Pathway,Docosahexaenoic Acid (DHA) Signaling,Generic Transcription Pathway,Glucocorticoid Receptor Signaling,LXR/RXR Activation,Macrophage Alternative Activation Signaling Pathway,Myelination Signaling Pathway,Non-Small Cell Lung Cancer Signaling,RAR Activation,Retinoic acid Mediated Apoptosis Signaling,Signalin…
hsa-miR-192-3p	miR-192-3p (miRNAs w/seed UGCCAAU)	-0.973	TargetScan Mouse	High (predicted)	UBE2N	enzyme	Aggrephagy,C-type lectin receptors (CLRs),Cell Cycle Checkpoints,Class I MHC mediated antigen processing and presentation,DNA Double Strand Break Response,E3 ubiquitin ligases ubiquitinate target proteins,Fc epsilon receptor (FCERI) signaling,HDR through Homologous Recombination (HRR) or Single Strand Annealing (SSA),Hypoxia Signaling in the Cardiovascular System,Interleukin-1 family signaling,IS…
hsa-miR-192-5p	miR-192-5p (and other miRNAs w/seed UGACCUA)	-0.395	TargetScan Mouse	High (predicted)	BMX	kinase	Apoptotic execution phase,IL-15 Production,Leukocyte Extravasation Signaling,PI Metabolism,Sperm Motility,TEC Kinase Signaling
hsa-miR-192-5p	miR-192-5p (and other miRNAs w/seed UGACCUA)	-0.395	TargetScan Mouse	High (predicted)	GNG10	enzyme	Activation of kainate receptors upon glutamate binding,AMPK Signaling,Androgen Signaling,Antiproliferative Role of Somatostatin Receptor 2,Apelin Endothelial Signaling Pathway,Apelin Muscle Signaling Pathway,Axonal Guidance Signaling,Beta-catenin independent WNT signaling,Breast Cancer Regulation by Stathmin1,Cardiac Hypertrophy Signaling,Cardiac Hypertrophy Signaling (Enhanced),Cardiac β-adrener…
hsa-miR-192-5p	miR-192-5p (and other miRNAs w/seed UGACCUA)	-0.395	TargetScan Mouse	High (predicted)	GNG4	other	Activation of kainate receptors upon glutamate binding,AMPK Signaling,Androgen Signaling,Antiproliferative Role of Somatostatin Receptor 2,Apelin Endothelial Signaling Pathway,Apelin Muscle Signaling Pathway,Axonal Guidance Signaling,Beta-catenin independent WNT signaling,Breast Cancer Regulation by Stathmin1,Cardiac Hypertrophy Signaling,Cardiac Hypertrophy Signaling (Enhanced),Cardiac β-adrener…
hsa-miR-192-5p	miR-192-5p (and other miRNAs w/seed UGACCUA)	-0.395	TargetScan Mouse	High (predicted)	NLRC5	transcription regulator	Antigen Presentation Pathway,DDX58/IFIH1-mediated induction of interferon-alpha/beta,Pathogen Induced Cytokine Storm Signaling Pathway,TAK1-dependent IKK and NF-kappa-B activation,TREM1 Signaling
hsa-miR-192-5p	miR-192-5p (and other miRNAs w/seed UGACCUA)	-0.395	TargetScan Mouse	High (predicted)	PLA2G4C	enzyme	Antioxidant Action of Vitamin C,Atherosclerosis Signaling,CCR3 Signaling in Eosinophils,Docosahexaenoic Acid (DHA) Signaling,Eicosanoid Signaling,Endothelin-1 Signaling,ERK/MAPK Signaling,Fc Epsilon RI Signaling,Gap Junction Signaling,Glucocorticoid Receptor Signaling,Glutaminergic Receptor Signaling Pathway (Enhanced),Glycerophospholipid biosynthesis,MIF Regulation of Innate Immunity,MIF-mediate…
hsa-miR-192-5p	miR-192-5p (and other miRNAs w/seed UGACCUA)	-0.395	TargetScan Mouse	High (predicted)	Timm8a2	other	Necroptosis Signaling Pathway,Neutrophil Extracellular Trap Signaling Pathway,Sirtuin Signaling Pathway
hsa-miR-196a-5p	miR-196a-5p (and other miRNAs w/seed AGGUAGU)	-0.269	TargetScan Mouse	High (predicted)	ADRB3	G-protein coupled receptor	Adrenergic Receptor Signaling Pathway (Enhanced),AMPK Signaling,BBSome Signaling Pathway,Breast Cancer Regulation by Stathmin1,Cachexia Signaling Pathway,cAMP-mediated signaling,Cardiac Hypertrophy Signaling,Cellular Effects of Sildenafil (Viagra),Class A/1 (Rhodopsin-like receptors),CREB Signaling in Neurons,FAK Signaling,G alpha (s) signalling events,G-Protein Coupled Receptor Signaling,GPCR-Me…
hsa-miR-196a-5p	miR-196a-5p (and other miRNAs w/seed AGGUAGU)	-0.269	TargetScan Human	High (predicted),Moderate (predicted)	CALM1 (includes others)	other	Acetylcholine Receptor Signaling Pathway,Activation of kainate receptors upon glutamate binding,Activation of NMDA receptors and postsynaptic events,Adrenomedullin signaling pathway,Androgen Signaling,Apelin Endothelial Signaling Pathway,Autophagy,B Cell Receptor Signaling,Beta-catenin independent WNT signaling,C-type lectin receptors (CLRs),Calcium Signaling,Calcium-induced T Lymphocyte Apoptosi…
hsa-miR-196a-5p	miR-196a-5p (and other miRNAs w/seed AGGUAGU)	-0.269	TargetScan Mouse	High (predicted)	Calm1 (includes others)	other	Acetylcholine Receptor Signaling Pathway,Adrenomedullin signaling pathway,Androgen Signaling,Apelin Endothelial Signaling Pathway,Autophagy,B Cell Receptor Signaling,Calcium Signaling,Calcium-induced T Lymphocyte Apoptosis,cAMP-mediated signaling,Cardiac Hypertrophy Signaling,Cardiac Hypertrophy Signaling (Enhanced),CCR3 Signaling in Eosinophils,CCR5 Signaling in Macrophages,CD28 Signaling in T H…
hsa-miR-196a-5p	miR-196a-5p (and other miRNAs w/seed AGGUAGU)	-0.269	TargetScan Human	High (predicted)	CAPN7	peptidase	Amyloid Processing,Amyotrophic Lateral Sclerosis Signaling,Apoptosis Signaling,Cachexia Signaling Pathway,Cellular Effects of Sildenafil (Viagra),FAK Signaling,Huntington's Disease Signaling,Integrin Signaling,Mitochondrial Dysfunction,Multiple Sclerosis Signaling Pathway,Necroptosis Signaling Pathway,nNOS Signaling in Neurons,Regulation of Cellular Mechanics by Calpain Protease,Senescence Pathway
hsa-miR-196a-5p	miR-196a-5p (and other miRNAs w/seed AGGUAGU)	-0.269	TargetScan Human	High (predicted)	DFFA	enzyme	Apoptosis Signaling,Apoptotic execution phase,Cytotoxic T Lymphocyte-mediated Apoptosis of Target Cells,Death Receptor Signaling,Granzyme B Signaling,Induction of Apoptosis by HIV1,Tumoricidal Function of Hepatic Natural Killer Cells
hsa-miR-196a-5p	miR-196a-5p (and other miRNAs w/seed AGGUAGU)	-0.269	miRecords	Experimentally Observed	IKBKB	kinase	4-1BB Signaling in T Lymphocytes,Activation of IRF by Cytosolic Pattern Recognition Receptors,Activin Inhibin Signaling Pathway,Acute Phase Response Signaling,Angiopoietin Signaling,Antioxidant Action of Vitamin C,Apoptosis Signaling,April Mediated Signaling,B Cell Activating Factor Signaling,B Cell Receptor Signaling,C-type lectin receptors (CLRs),Cachexia Signaling Pathway,Cardiac Hypertrophy S…
hsa-miR-196a-5p	miR-196a-5p (and other miRNAs w/seed AGGUAGU)	-0.269	TargetScan Mouse,TargetScan Human	High (predicted),Moderate (predicted)	MAP3K1	kinase	Activin Inhibin Signaling Pathway,Acute Phase Response Signaling,April Mediated Signaling,B Cell Activating Factor Signaling,B Cell Receptor Signaling,Cardiac Hypertrophy Signaling,Cardiac Hypertrophy Signaling (Enhanced),CD27 Signaling in Lymphocytes,CD28 Signaling in T Helper Cells,Ceramide Signaling,DDX58/IFIH1-mediated induction of interferon-alpha/beta,EGF Signaling,Fc epsilon receptor (FCER…
hsa-miR-196a-5p	miR-196a-5p (and other miRNAs w/seed AGGUAGU)	-0.269	TargetScan Mouse,TargetScan Human	High (predicted),Moderate (predicted)	MAPK1	kinase	14-3-3-mediated Signaling,4-1BB Signaling in T Lymphocytes,Acetylcholine Receptor Signaling Pathway,Actin Cytoskeleton Signaling,Activation of NMDA receptors and postsynaptic events,Activin Inhibin Signaling Pathway,Acute Myeloid Leukemia Signaling,Acute Phase Response Signaling,Adrenomedullin signaling pathway,Advanced glycosylation endproduct receptor signaling,Agrin Interactions at Neuromuscul…
hsa-miR-196a-5p	miR-196a-5p (and other miRNAs w/seed AGGUAGU)	-0.269	TargetScan Mouse,TargetScan Human	High (predicted),Moderate (predicted)	NRAS	enzyme	14-3-3-mediated Signaling,Actin Cytoskeleton Signaling,Actin Nucleation by ARP-WASP Complex,Activation of NMDA receptors and postsynaptic events,Acute Myeloid Leukemia Signaling,Acute Phase Response Signaling,Adrenomedullin signaling pathway,Agrin Interactions at Neuromuscular Junction,Angiopoietin Signaling,Antiproliferative Role of Somatostatin Receptor 2,Apelin Endothelial Signaling Pathway,Ap…
hsa-miR-196a-5p	miR-196a-5p (and other miRNAs w/seed AGGUAGU)	-0.269	TargetScan Mouse,TargetScan Human	High (predicted)	PSMD11	other	ABC-family proteins mediated transport,BAG2 Signaling Pathway,C-type lectin receptors (CLRs),Cachexia Signaling Pathway,Cell Cycle Checkpoints,Cellular response to hypoxia,Class I MHC mediated antigen processing and presentation,Degradation of beta-catenin by the destruction complex,Deubiquitination,DNA Replication Pre-Initiation,FAT10 Signaling Pathway,Fc epsilon receptor (FCERI) signaling,Hedge…
hsa-miR-196a-5p	miR-196a-5p (and other miRNAs w/seed AGGUAGU)	-0.269	miRecords	Experimentally Observed	S100A9	other	Antimicrobial peptides,Class I MHC mediated antigen processing and presentation,ID1 Signaling Pathway,MyD88:MAL(TIRAP) cascade initiated on plasma membrane,Neutrophil degranulation,Osteoarthritis Pathway,Regulation of TLR by endogenous ligand,RHO GTPases Activate NADPH Oxidases,Role of IL-17A in Psoriasis,S100 Family Signaling Pathway
hsa-miR-196a-5p	miR-196a-5p (and other miRNAs w/seed AGGUAGU)	-0.269	TargetScan Human	High (predicted)	S100B	other	Advanced glycosylation endproduct receptor signaling,DDX58/IFIH1-mediated induction of interferon-alpha/beta,Neuroinflammation Signaling Pathway,S100 Family Signaling Pathway,Signaling by ERBB4,TAK1-dependent IKK and NF-kappa-B activation
hsa-miR-196a-5p	miR-196a-5p (and other miRNAs w/seed AGGUAGU)	-0.269	TargetScan Mouse,TargetScan Human	High (predicted),Moderate (predicted)	SDCBP	enzyme	Axonal Guidance Signaling,EPH-Ephrin signaling,Ephrin Receptor Signaling,FAK Signaling,L1CAM interactions,Neutrophil degranulation,RIPK1-mediated regulated necrosis
hsa-miR-196a-5p	miR-196a-5p (and other miRNAs w/seed AGGUAGU)	-0.269	TargetScan Mouse	High (predicted)	TP53BP2	other	HIPPO signaling,Intrinsic Pathway for Apoptosis,p53 Signaling,Regulation of TP53 Activity through Association with Co-factors,TP53 Regulates Transcription of Cell Death Genes
hsa-miR-199b-3p	miR-199a-3p (and other miRNAs w/seed CAGUAGU)	0.323	TargetScan Mouse	High (predicted)	BIRC2	enzyme	Amyotrophic Lateral Sclerosis Signaling,Apoptosis Signaling,Apoptotic execution phase,Death Receptor Signaling,Deubiquitination,Erythropoietin Signaling Pathway,Induction of Apoptosis by HIV1,Lymphotoxin β Receptor Signaling,Molecular Mechanisms of Cancer,MyD88-independent TLR4 cascade,Necroptosis Signaling Pathway,Neuroinflammation Signaling Pathway,NLR signaling pathways,NOD1/2 Signaling Pathwa…
hsa-miR-199b-3p	miR-199a-3p (and other miRNAs w/seed CAGUAGU)	0.323	Ingenuity Expert Findings	Experimentally Observed	CREB1	transcription regulator	Acetylcholine Receptor Signaling Pathway,Activation of NMDA receptors and postsynaptic events,AMPK Signaling,ATM Signaling,Autophagy,B Cell Receptor Signaling,BMP signaling pathway,Breast Cancer Regulation by Stathmin1,Calcium Signaling,cAMP-mediated signaling,Cardiac Hypertrophy Signaling,Cellular Effects of Sildenafil (Viagra),Circadian Clock,Circadian Rhythm Signaling,CLEAR Signaling Pathway,C…
hsa-miR-199b-3p	miR-199a-3p (and other miRNAs w/seed CAGUAGU)	0.323	TargetScan Mouse	High (predicted)	GCLC	enzyme	Ferroptosis Signaling Pathway,Glutathione Biosynthesis,NFE2L2 regulating anti-oxidant/detoxification enzymes,NRF2-mediated Oxidative Stress Response,Xenobiotic Metabolism General Signaling Pathway,Xenobiotic Metabolism Signaling,γ-glutamyl Cycle
hsa-miR-199b-3p	miR-199a-3p (and other miRNAs w/seed CAGUAGU)	0.323	TargetScan Mouse,TargetScan Human	High (predicted)	GNA12	enzyme	Actin Cytoskeleton Signaling,Actin Nucleation by ARP-WASP Complex,AMPK Signaling,Androgen Signaling,Apelin Endothelial Signaling Pathway,Apelin Muscle Signaling Pathway,Axonal Guidance Signaling,Cardiac Hypertrophy Signaling,Cardiac Hypertrophy Signaling (Enhanced),Cardiac β-adrenergic Signaling,CCR3 Signaling in Eosinophils,CCR5 Signaling in Macrophages,Cholecystokinin/Gastrin-mediated Signaling…
hsa-miR-199b-3p	miR-199a-3p (and other miRNAs w/seed CAGUAGU)	0.323	TargetScan Mouse,TargetScan Human	High (predicted)	MAP3K4	kinase	B Cell Receptor Signaling,Cardiac Hypertrophy Signaling,Cardiac Hypertrophy Signaling (Enhanced),CD27 Signaling in Lymphocytes,G-Protein Coupled Receptor Signaling,GADD45 Signaling,Germ Cell-Sertoli Cell Junction Signaling,GNRH Signaling,Hepatic Cholestasis,HGF Signaling,Leukocyte Extravasation Signaling,Natural Killer Cell Signaling,NGF Signaling,PKCθ Signaling in T Lymphocytes,Production of Nit…
hsa-miR-199b-3p	miR-199a-3p (and other miRNAs w/seed CAGUAGU)	0.323	TargetScan Mouse,TargetScan Human,miRecords	Experimentally Observed,Moderate (predicted)	MTOR	kinase	Acute Myeloid Leukemia Signaling,Acute Phase Response Signaling,Amino acids regulate mTORC1,AMPK Signaling,Apelin Endothelial Signaling Pathway,Autism Signaling Pathway,Autophagy,B Cell Receptor Signaling,BEX2 Signaling Pathway,Breast Cancer Regulation by Stathmin1,Cachexia Signaling Pathway,Cardiac Hypertrophy Signaling,Cardiac Hypertrophy Signaling (Enhanced),Cellular Effects of Sildenafil (Via…
hsa-miR-199b-3p	miR-199a-3p (and other miRNAs w/seed CAGUAGU)	0.323	TargetScan Human	High (predicted)	PAK4	kinase	Actin Cytoskeleton Signaling,Agrin Interactions at Neuromuscular Junction,Angiopoietin Signaling,Axonal Guidance Signaling,CCR3 Signaling in Eosinophils,CDC42 Signaling,CXCR4 Signaling,Ephrin Receptor Signaling,Epithelial Adherens Junction Signaling,ERBB Signaling,ERK/MAPK Signaling,FAK Signaling,G-Protein Coupled Receptor Signaling,Germ Cell-Sertoli Cell Junction Signaling,GNRH Signaling,Integri…
hsa-miR-199b-3p	miR-199a-3p (and other miRNAs w/seed CAGUAGU)	0.323	TargetScan Mouse,TargetScan Human	High (predicted),Moderate (predicted)	PIK3CB	kinase	14-3-3-mediated Signaling,3-phosphoinositide Biosynthesis,Acetylcholine Receptor Signaling Pathway,Actin Cytoskeleton Signaling,Activin Inhibin Signaling Pathway,Acute Myeloid Leukemia Signaling,Acute Phase Response Signaling,Adrenomedullin signaling pathway,Aldosterone Signaling in Epithelial Cells,AMPK Signaling,Amyotrophic Lateral Sclerosis Signaling,Angiopoietin Signaling,Antiproliferative Ro…
hsa-miR-199b-3p	miR-199a-3p (and other miRNAs w/seed CAGUAGU)	0.323	Ingenuity Expert Findings	Experimentally Observed	RAP2B	enzyme	14-3-3-mediated Signaling,Actin Cytoskeleton Signaling,Actin Nucleation by ARP-WASP Complex,Acute Myeloid Leukemia Signaling,Acute Phase Response Signaling,Adrenomedullin signaling pathway,Agrin Interactions at Neuromuscular Junction,Angiopoietin Signaling,Antiproliferative Role of Somatostatin Receptor 2,Apelin Endothelial Signaling Pathway,Apoptosis Signaling,Autism Signaling Pathway,Axonal Gui…
hsa-miR-199b-3p	miR-199a-3p (and other miRNAs w/seed CAGUAGU)	0.323	TargetScan Mouse,TargetScan Human	High (predicted),Moderate (predicted)	RB1	transcription regulator	Adipogenesis pathway,Antiproliferative Role of TOB in T Cell Signaling,Aryl Hydrocarbon Receptor Signaling,Bladder Cancer Signaling,Cell Cycle Regulation by BTG Family Proteins,Cell Cycle: G1/S Checkpoint Regulation,Chronic Myeloid Leukemia Signaling,Coronavirus Pathogenesis Pathway,Cyclins and Cell Cycle Regulation,DNA Damage/Telomere Stress Induced Senescence,DNA Methylation and Transcriptional…
hsa-miR-19b-3p	miR-19b-3p (and other miRNAs w/seed GUGCAAA)	-0.732	TargetScan Mouse,TargetScan Human	High (predicted),Moderate (predicted)	ACSL4	enzyme	Fatty Acid Activation,Fatty Acid β-oxidation I,Ferroptosis Signaling Pathway,Integration of energy metabolism,LPS/IL-1 Mediated Inhibition of RXR Function,Mitochondrial L-carnitine Shuttle Pathway,Stearate Biosynthesis I (Animals),Type II Diabetes Mellitus Signaling,γ-linolenate Biosynthesis II (Animals)
hsa-miR-19b-3p	miR-19b-3p (and other miRNAs w/seed GUGCAAA)	-0.732	TargetScan Mouse,TargetScan Human	High (predicted)	ADRB1	G-protein coupled receptor	Adrenergic Receptor Signaling Pathway (Enhanced),AMPK Signaling,BBSome Signaling Pathway,Breast Cancer Regulation by Stathmin1,Cachexia Signaling Pathway,cAMP-mediated signaling,Cardiac Hypertrophy Signaling,Cardiac Hypertrophy Signaling (Enhanced),Cardiac β-adrenergic Signaling,Cellular Effects of Sildenafil (Viagra),Circadian Rhythm Signaling,Class A/1 (Rhodopsin-like receptors),CREB Signaling …
hsa-miR-19b-3p	miR-19b-3p (and other miRNAs w/seed GUGCAAA)	-0.732	Ingenuity Expert Findings	Experimentally Observed	ALOX5	enzyme	Arachidonic acid metabolism,Atherosclerosis Signaling,Eicosanoid Signaling,Ferroptosis Signaling Pathway,Interleukin-1 family signaling,Interleukin-4 and Interleukin-13 signaling,Leukotriene Biosynthesis,Neutrophil degranulation,Synthesis of Lipoxins (LX)
hsa-miR-19b-3p	miR-19b-3p (and other miRNAs w/seed GUGCAAA)	-0.732	miRecords	Experimentally Observed	BCL2L11	other	Apoptosis Signaling,Chronic Myeloid Leukemia Signaling,Coronavirus Pathogenesis Pathway,FLT3 Signaling,FOXO-mediated transcription of cell death genes,Glucocorticoid Receptor Signaling,HER-2 Signaling in Breast Cancer,Intrinsic Pathway for Apoptosis,Molecular Mechanisms of Cancer,MYC Mediated Apoptosis Signaling,NAFLD Signaling Pathway,p75 NTR receptor-mediated signalling,Polyamine Regulation in …
hsa-miR-19b-3p	miR-19b-3p (and other miRNAs w/seed GUGCAAA)	-0.732	TargetScan Mouse,TargetScan Human	High (predicted)	PAK6	kinase	Actin Cytoskeleton Signaling,Agrin Interactions at Neuromuscular Junction,Angiopoietin Signaling,Axonal Guidance Signaling,CCR3 Signaling in Eosinophils,CXCR4 Signaling,Ephrin Receptor Signaling,Epithelial Adherens Junction Signaling,ERBB Signaling,ERK/MAPK Signaling,FAK Signaling,G-Protein Coupled Receptor Signaling,Germ Cell-Sertoli Cell Junction Signaling,GNRH Signaling,Integrin Signaling,Mole…
hsa-miR-19b-3p	miR-19b-3p (and other miRNAs w/seed GUGCAAA)	-0.732	TargetScan Mouse,TargetScan Human	High (predicted),Moderate (predicted)	PIK3CB	kinase	14-3-3-mediated Signaling,3-phosphoinositide Biosynthesis,Acetylcholine Receptor Signaling Pathway,Actin Cytoskeleton Signaling,Activin Inhibin Signaling Pathway,Acute Myeloid Leukemia Signaling,Acute Phase Response Signaling,Adrenomedullin signaling pathway,Aldosterone Signaling in Epithelial Cells,AMPK Signaling,Amyotrophic Lateral Sclerosis Signaling,Angiopoietin Signaling,Antiproliferative Ro…
hsa-miR-19b-3p	miR-19b-3p (and other miRNAs w/seed GUGCAAA)	-0.732	TargetScan Mouse,TargetScan Human	High (predicted),Moderate (predicted)	PLA2G10	enzyme	Antioxidant Action of Vitamin C,Atherosclerosis Signaling,CCR3 Signaling in Eosinophils,Docosahexaenoic Acid (DHA) Signaling,Eicosanoid Signaling,Endothelin-1 Signaling,ERK/MAPK Signaling,Fc Epsilon RI Signaling,Gap Junction Signaling,Glucocorticoid Receptor Signaling,Glutaminergic Receptor Signaling Pathway (Enhanced),Glycerophospholipid biosynthesis,MIF Regulation of Innate Immunity,MIF-mediate…
hsa-miR-19b-3p	miR-19b-3p (and other miRNAs w/seed GUGCAAA)	-0.732	TargetScan Human	High (predicted)	RAF1	kinase	14-3-3-mediated Signaling,Actin Cytoskeleton Signaling,Acute Myeloid Leukemia Signaling,Acute Phase Response Signaling,Adrenomedullin signaling pathway,Aldosterone Signaling in Epithelial Cells,Apelin Endothelial Signaling Pathway,Apoptosis Signaling,Autism Signaling Pathway,Autophagy,Axonal Guidance Signaling,B Cell Receptor Signaling,Bladder Cancer Signaling,BMP signaling pathway,Breast Cancer …
hsa-miR-19b-3p	miR-19b-3p (and other miRNAs w/seed GUGCAAA)	-0.732	TargetScan Mouse,TargetScan Human	High (predicted)	RAP1A	enzyme	14-3-3-mediated Signaling,Actin Cytoskeleton Signaling,Actin Nucleation by ARP-WASP Complex,Acute Myeloid Leukemia Signaling,Acute Phase Response Signaling,Adrenomedullin signaling pathway,Agrin Interactions at Neuromuscular Junction,Angiopoietin Signaling,Antiproliferative Role of Somatostatin Receptor 2,Apelin Endothelial Signaling Pathway,Apoptosis Signaling,Autism Signaling Pathway,Axonal Gui…
hsa-miR-19b-3p	miR-19b-3p (and other miRNAs w/seed GUGCAAA)	-0.732	TargetScan Mouse,TargetScan Human	High (predicted)	RAP1B	enzyme	14-3-3-mediated Signaling,Actin Cytoskeleton Signaling,Actin Nucleation by ARP-WASP Complex,Acute Myeloid Leukemia Signaling,Acute Phase Response Signaling,Adrenomedullin signaling pathway,Agrin Interactions at Neuromuscular Junction,Angiopoietin Signaling,Antiproliferative Role of Somatostatin Receptor 2,Apelin Endothelial Signaling Pathway,Apoptosis Signaling,Autism Signaling Pathway,Axonal Gui…
hsa-miR-19b-3p	miR-19b-3p (and other miRNAs w/seed GUGCAAA)	-0.732	TargetScan Human	High (predicted)	RPS6KA5	kinase	Bladder Cancer Signaling,C-type lectin receptors (CLRs),Cardiac Hypertrophy Signaling (Enhanced),Circadian Rhythm Signaling,CNTF Signaling,ERK/MAPK Signaling,ERK5 Signaling,FGF Signaling,FLT3 Signaling in Hematopoietic Progenitor Cells,Glucocorticoid Receptor Signaling,Growth Hormone Signaling,Histone Modification Signaling Pathway,ILK Signaling,Insulin Secretion Signaling Pathway,L1CAM interacti…
hsa-miR-19b-3p	miR-19b-3p (and other miRNAs w/seed GUGCAAA)	-0.732	TargetScan Human	High (predicted)	SIN3B	transcription regulator	Adipogenesis pathway,Cytoprotection by HMOX1,NoRC negatively regulates rRNA expression,NUR77 Signaling in T Lymphocytes,Regulation of lipid metabolism by PPARalpha,RUNX1 regulates megakaryocyte differentiation and platelet function
hsa-miR-19b-3p	miR-19b-3p (and other miRNAs w/seed GUGCAAA)	-0.732	TargetScan Human	High (predicted)	SLC25A6	transporter	Induction of Apoptosis by HIV1,Mitochondrial protein import,Necroptosis Signaling Pathway,Neutrophil Extracellular Trap Signaling Pathway,Sirtuin Signaling Pathway,Transport of vitamins, nucleosides, and related molecules
hsa-miR-19b-3p	miR-19b-3p (and other miRNAs w/seed GUGCAAA)	-0.732	TargetScan Mouse,TargetScan Human	High (predicted)	SOCS1	other	Acute Phase Response Signaling,Class I MHC mediated antigen processing and presentation,FAK Signaling,Growth hormone receptor signaling,Growth Hormone Signaling,Hematoma Resolution Signaling Pathway,IGF-1 Signaling,IL-13 Signaling Pathway,IL-2 Signaling,IL-4 Signaling,IL-6 Signaling,IL-7 Signaling Pathway,Interferon alpha/beta signaling,Interferon gamma signaling,Interferon Signaling,Interleukin-…
hsa-miR-19b-3p	miR-19b-3p (and other miRNAs w/seed GUGCAAA)	-0.732	TargetScan Mouse,TargetScan Human	High (predicted),Moderate (predicted)	SOCS3	phosphatase	3-phosphoinositide Biosynthesis,3-phosphoinositide Degradation,Acute Phase Response Signaling,Cachexia Signaling Pathway,Class I MHC mediated antigen processing and presentation,D-myo-inositol (1,4,5,6)-Tetrakisphosphate Biosynthesis,D-myo-inositol (3,4,5,6)-tetrakisphosphate Biosynthesis,D-myo-inositol-5-phosphate Metabolism,FAK Signaling,FXR/RXR Activation,Growth hormone receptor signaling,Grow…
hsa-miR-19b-3p	miR-19b-3p (and other miRNAs w/seed GUGCAAA)	-0.732	TargetScan Human	High (predicted)	STK26	kinase	Apoptotic execution phase
hsa-miR-19b-3p	miR-19b-3p (and other miRNAs w/seed GUGCAAA)	-0.732	Ingenuity Expert Findings,TargetScan Human	Experimentally Observed,Moderate (predicted)	TLR5	transmembrane receptor	Activin Inhibin Signaling Pathway,Altered T Cell and B Cell Signaling in Rheumatoid Arthritis,CLEAR Signaling Pathway,Colorectal Cancer Metastasis Signaling,Communication between Innate and Adaptive Immune Cells,IL-27 Signaling Pathway,ISGylation Signaling Pathway,Multiple Sclerosis Signaling Pathway,MyD88 cascade initiated on plasma membrane,NAFLD Signaling Pathway,Neuroinflammation Signaling Pa…
hsa-miR-19b-3p	miR-19b-3p (and other miRNAs w/seed GUGCAAA)	-0.732	TargetScan Mouse,TargetScan Human	High (predicted),Moderate (predicted)	TNFAIP3	enzyme	CD40 Signaling,DDX58/IFIH1-mediated induction of interferon-alpha/beta,Deubiquitination,NF-κB Signaling,NLR signaling pathways,NOD1/2 Signaling Pathway,TNF signaling,TNFR1 Signaling,TNFR2 Signaling,Toll-like Receptor Signaling
hsa-miR-19b-3p	miR-19b-3p (and other miRNAs w/seed GUGCAAA)	-0.732	TargetScan Mouse,TargetScan Human	High (predicted)	TNFRSF12A	transmembrane receptor	Atherosclerosis Signaling,Cachexia Signaling Pathway,Hepatic Cholestasis,TNFR2 non-canonical NF-kB pathway,TWEAK Signaling
hsa-miR-19b-3p	miR-19b-3p (and other miRNAs w/seed GUGCAAA)	-0.732	TargetScan Mouse	High (predicted)	UBE2D2	enzyme	C-type lectin receptors (CLRs),Cellular response to hypoxia,Class I MHC mediated antigen processing and presentation,DDX58/IFIH1-mediated induction of interferon-alpha/beta,E3 ubiquitin ligases ubiquitinate target proteins,Fc epsilon receptor (FCERI) signaling,Hypoxia Signaling in the Cardiovascular System,MyD88-independent TLR4 cascade,Neddylation,Peroxisomal protein import,Protein ubiquitinatio…
hsa-miR-200b-5p	miR-200a-5p (and other miRNAs w/seed AUCUUAC)	0.369	TargetScan Human	High (predicted)	CTSV	peptidase	Activation of Matrix Metalloproteinases,Assembly of collagen fibrils and other multimeric structures,Class I MHC mediated antigen processing and presentation,Degradation of the extracellular matrix,MHC class II antigen presentation,Phagosome Maturation,Role of Osteoblasts in Rheumatoid Arthritis Signaling Pathway,Trafficking and processing of endosomal TLR,Transcriptional regulation by RUNX1
hsa-miR-200b-5p	miR-200a-5p (and other miRNAs w/seed AUCUUAC)	0.369	TargetScan Human	High (predicted)	DAP3	other	Mitochondrial translation,Retinoic acid Mediated Apoptosis Signaling
hsa-miR-200b-5p	miR-200a-5p (and other miRNAs w/seed AUCUUAC)	0.369	TargetScan Mouse	High (predicted)	PSMD2	other	ABC-family proteins mediated transport,BAG2 Signaling Pathway,C-type lectin receptors (CLRs),Cachexia Signaling Pathway,Cell Cycle Checkpoints,Cellular response to hypoxia,Class I MHC mediated antigen processing and presentation,Degradation of beta-catenin by the destruction complex,Deubiquitination,DNA Replication Pre-Initiation,FAT10 Signaling Pathway,Fc epsilon receptor (FCERI) signaling,Hedge…
hsa-miR-200b-5p	miR-200a-5p (and other miRNAs w/seed AUCUUAC)	0.369	TargetScan Human	High (predicted)	RAP2A	enzyme	14-3-3-mediated Signaling,Actin Cytoskeleton Signaling,Actin Nucleation by ARP-WASP Complex,Acute Myeloid Leukemia Signaling,Acute Phase Response Signaling,Adrenomedullin signaling pathway,Agrin Interactions at Neuromuscular Junction,Angiopoietin Signaling,Antiproliferative Role of Somatostatin Receptor 2,Apelin Endothelial Signaling Pathway,Apoptosis Signaling,Autism Signaling Pathway,Axonal Gui…
hsa-miR-200c-3p	miR-200b-3p (and other miRNAs w/seed AAUACUG)	0.959	TargetScan Human,miRecords	Experimentally Observed,Moderate (predicted)	BAP1	peptidase	Deubiquitination,DNA Double Strand Break Response,Ferroptosis Signaling Pathway,Histone Modification Signaling Pathway,Protein Ubiquitination Pathway
hsa-miR-200c-3p	miR-200b-3p (and other miRNAs w/seed AAUACUG)	0.959	TargetScan Mouse,TargetScan Human	High (predicted),Moderate (predicted)	CRKL	kinase	Actin Cytoskeleton Signaling,Axonal Guidance Signaling,Chronic Myeloid Leukemia Signaling,Ephrin Receptor Signaling,ERK/MAPK Signaling,FAK Signaling,FGF Signaling,HGF Signaling,IL-3 Signaling,Insulin Receptor Signaling,Integrin Signaling,Interleukin-3, Interleukin-5 and GM-CSF signaling,Leukocyte Extravasation Signaling,Neuregulin Signaling,PDGF Signaling,Phagosome Formation,Reelin Signaling in N…
hsa-miR-200c-3p	miR-200b-3p (and other miRNAs w/seed AAUACUG)	0.959	TargetScan Human	High (predicted)	MAPK7	kinase	Activin Inhibin Signaling Pathway,Adrenomedullin signaling pathway,Apelin Adipocyte Signaling Pathway,Apelin Cardiomyocyte Signaling Pathway,Cardiac Hypertrophy Signaling (Enhanced),CDK5 Signaling,Cellular Effects of Sildenafil (Viagra),Cholecystokinin/Gastrin-mediated Signaling,CLEAR Signaling Pathway,Endocannabinoid Developing Neuron Pathway,Endocannabinoid Neuronal Synapse Pathway,Endothelin-1…
hsa-miR-200c-3p	miR-200b-3p (and other miRNAs w/seed AAUACUG)	0.959	Ingenuity Expert Findings,TargetScan Human	Experimentally Observed,Moderate (predicted)	PLCG1	enzyme	14-3-3-mediated Signaling,Acetylcholine Receptor Signaling Pathway,Adrenergic Receptor Signaling Pathway (Enhanced),Adrenomedullin signaling pathway,Aldosterone Signaling in Epithelial Cells,Antioxidant Action of Vitamin C,Apelin Cardiomyocyte Signaling Pathway,Apoptosis Signaling,Axonal Guidance Signaling,Calcium-induced T Lymphocyte Apoptosis,Cardiac Hypertrophy Signaling,Cardiac Hypertrophy Si…
hsa-miR-200c-3p	miR-200b-3p (and other miRNAs w/seed AAUACUG)	0.959	TargetScan Human	High (predicted)	PMAIP1	other	Intrinsic Pathway for Apoptosis,Molecular Mechanisms of Cancer,MYC Mediated Apoptosis Signaling,p53 Signaling,Pulmonary Fibrosis Idiopathic Signaling Pathway,TP53 Regulates Transcription of Cell Death Genes
hsa-miR-200c-3p	miR-200b-3p (and other miRNAs w/seed AAUACUG)	0.959	TargetScan Human	High (predicted)	PRKACB	kinase	Acetylcholine Receptor Signaling Pathway,Activation of NMDA receptors and postsynaptic events,Adrenergic Receptor Signaling Pathway (Enhanced),Adrenomedullin signaling pathway,AMPK Signaling,Amyloid Processing,Androgen Signaling,Apelin Adipocyte Signaling Pathway,Apelin Pancreas Signaling Pathway,Autism Signaling Pathway,Autophagy,Axonal Guidance Signaling,BBSome Signaling Pathway,BMP signaling p…
hsa-miR-200c-3p	miR-200b-3p (and other miRNAs w/seed AAUACUG)	0.959	TargetScan Mouse,Ingenuity Expert Findings,TargetScan Human	Experimentally Observed,Moderate (predicted)	PTPN12	phosphatase	3-phosphoinositide Biosynthesis,3-phosphoinositide Degradation,D-myo-inositol (1,4,5,6)-Tetrakisphosphate Biosynthesis,D-myo-inositol (3,4,5,6)-tetrakisphosphate Biosynthesis,D-myo-inositol-5-phosphate Metabolism,FAK Signaling,Interleukin-1 family signaling,Paxillin Signaling,Protein Kinase A Signaling,Signaling by EGFR,Signaling by ERBB2,Signaling by PDGF,Superpathway of Inositol Phosphate Compo…
hsa-miR-200c-3p	miR-200b-3p (and other miRNAs w/seed AAUACUG)	0.959	TargetScan Mouse,Ingenuity Expert Findings	Experimentally Observed,High (predicted)	PTPN13	phosphatase	3-phosphoinositide Biosynthesis,3-phosphoinositide Degradation,Chronic Myeloid Leukemia Signaling,D-myo-inositol (1,4,5,6)-Tetrakisphosphate Biosynthesis,D-myo-inositol (3,4,5,6)-tetrakisphosphate Biosynthesis,D-myo-inositol-5-phosphate Metabolism,Ephrin Receptor Signaling,Interleukin-1 family signaling,PI Metabolism,Protein Kinase A Signaling,RHO GTPase cycle,Superpathway of Inositol Phosphate C…
hsa-miR-200c-3p	miR-200b-3p (and other miRNAs w/seed AAUACUG)	0.959	TargetScan Mouse,TargetScan Human	High (predicted)	RAP1B	enzyme	14-3-3-mediated Signaling,Actin Cytoskeleton Signaling,Actin Nucleation by ARP-WASP Complex,Acute Myeloid Leukemia Signaling,Acute Phase Response Signaling,Adrenomedullin signaling pathway,Agrin Interactions at Neuromuscular Junction,Angiopoietin Signaling,Antiproliferative Role of Somatostatin Receptor 2,Apelin Endothelial Signaling Pathway,Apoptosis Signaling,Autism Signaling Pathway,Axonal Gui…
hsa-miR-200c-3p	miR-200b-3p (and other miRNAs w/seed AAUACUG)	0.959	TargetScan Mouse,TargetScan Human	High (predicted)	YWHAG	other	14-3-3-mediated Signaling,Cell Cycle Checkpoints,Cell Cycle: G2/M DNA Damage Checkpoint Regulation,Cilium Assembly,CLEAR Signaling Pathway,Epithelial Adherens Junction Signaling,ERK/MAPK Signaling,ERK5 Signaling,FOXO-mediated transcription,HIPPO signaling,Histone Modification Signaling Pathway,IGF-1 Signaling,Inhibition of ARE-Mediated mRNA Degradation Pathway,Intrinsic Pathway for Apoptosis,Mito…
hsa-miR-203a-3p	miR-203a-3p (and other miRNAs w/seed UGAAAUG)	0.484	TargetScan Mouse,Ingenuity Expert Findings	Experimentally Observed,Moderate (predicted)	CREB1	transcription regulator	Acetylcholine Receptor Signaling Pathway,Activation of NMDA receptors and postsynaptic events,AMPK Signaling,ATM Signaling,Autophagy,B Cell Receptor Signaling,BMP signaling pathway,Breast Cancer Regulation by Stathmin1,Calcium Signaling,cAMP-mediated signaling,Cardiac Hypertrophy Signaling,Cellular Effects of Sildenafil (Viagra),Circadian Clock,Circadian Rhythm Signaling,CLEAR Signaling Pathway,C…
hsa-miR-203a-3p	miR-203a-3p (and other miRNAs w/seed UGAAAUG)	0.484	TargetScan Mouse,TargetScan Human	High (predicted),Moderate (predicted)	FGG	other	Acute Phase Response Signaling,Cachexia Signaling Pathway,Class I MHC mediated antigen processing and presentation,Coagulation System,Extrinsic Prothrombin Activation Pathway,Formation of Fibrin Clot (Clotting Cascade),Glucocorticoid Receptor Signaling,GP6 Signaling Pathway,Hematoma Resolution Signaling Pathway,Integrin cell surface interactions,Integrin signaling,Intrinsic Prothrombin Activation…
hsa-miR-203a-3p	miR-203a-3p (and other miRNAs w/seed UGAAAUG)	0.484	Ingenuity Expert Findings	Experimentally Observed	PRKCA	kinase	14-3-3-mediated Signaling,Acetylcholine Receptor Signaling Pathway,Adrenergic Receptor Signaling Pathway (Enhanced),Aldosterone Signaling in Epithelial Cells,Androgen Signaling,Apelin Cardiomyocyte Signaling Pathway,Apelin Endothelial Signaling Pathway,Apoptosis Signaling,Axonal Guidance Signaling,Beta-catenin independent WNT signaling,Breast Cancer Regulation by Stathmin1,Cachexia Signaling Path…
hsa-miR-203a-3p	miR-203a-3p (and other miRNAs w/seed UGAAAUG)	0.484	miRecords	Experimentally Observed	SOCS3	phosphatase	3-phosphoinositide Biosynthesis,3-phosphoinositide Degradation,Acute Phase Response Signaling,Cachexia Signaling Pathway,Class I MHC mediated antigen processing and presentation,D-myo-inositol (1,4,5,6)-Tetrakisphosphate Biosynthesis,D-myo-inositol (3,4,5,6)-tetrakisphosphate Biosynthesis,D-myo-inositol-5-phosphate Metabolism,FAK Signaling,FXR/RXR Activation,Growth hormone receptor signaling,Grow…
hsa-miR-203a-3p	miR-203a-3p (and other miRNAs w/seed UGAAAUG)	0.484	Ingenuity Expert Findings,miRecords	Experimentally Observed	TP63	transcription regulator	Calcium Signaling,Intrinsic Pathway for Apoptosis,p53 Signaling,Pyroptosis,Regulation of TP53 Activity through Association with Co-factors,S100 Family Signaling Pathway,Serotonin Receptor Signaling,TP53 Regulates Metabolic Genes,TP53 Regulates Transcription of Cell Death Genes,WNT/SHH Axonal Guidance Signaling Pathway
hsa-miR-205-5p	miR-205-5p (and other miRNAs w/seed CCUUCAU)	0.621	TargetScan Mouse	High (predicted),Moderate (predicted)	HLA-A	other	Allograft Rejection Signaling,Altered T Cell and B Cell Signaling in Rheumatoid Arthritis,Antigen Presentation Pathway,Autism Signaling Pathway,Autoimmune Thyroid Disease Signaling,B Cell Development,Calcium-induced T Lymphocyte Apoptosis,Caveolar-mediated Endocytosis Signaling,CD28 Signaling in T Helper Cells,CDC42 Signaling,Class I MHC mediated antigen processing and presentation,Communication …
hsa-miR-205-5p	miR-205-5p (and other miRNAs w/seed CCUUCAU)	0.621	TargetScan Mouse	High (predicted)	NFKBIE	transcription regulator	4-1BB Signaling in T Lymphocytes,Activation of IRF by Cytosolic Pattern Recognition Receptors,Acute Phase Response Signaling,Angiopoietin Signaling,Antioxidant Action of Vitamin C,Apoptosis Signaling,April Mediated Signaling,B Cell Activating Factor Signaling,B Cell Receptor Signaling,CD27 Signaling in Lymphocytes,CD28 Signaling in T Helper Cells,CD40 Signaling,Coronavirus Pathogenesis Pathway,De…
hsa-miR-205-5p	miR-205-5p (and other miRNAs w/seed CCUUCAU)	0.621	TargetScan Human,miRecords	Experimentally Observed,Moderate (predicted)	PRKCE	kinase	14-3-3-mediated Signaling,Acetylcholine Receptor Signaling Pathway,Adrenergic Receptor Signaling Pathway (Enhanced),Aldosterone Signaling in Epithelial Cells,Amyloid Processing,Androgen Signaling,Apelin Cardiomyocyte Signaling Pathway,Apelin Endothelial Signaling Pathway,Apoptosis Signaling,Axonal Guidance Signaling,Breast Cancer Regulation by Stathmin1,Cachexia Signaling Pathway,Calcium-induced …
hsa-miR-205-5p	miR-205-5p (and other miRNAs w/seed CCUUCAU)	0.621	TargetScan Mouse,TargetScan Human	High (predicted)	SEPTIN4	enzyme	Intrinsic Pathway for Apoptosis,RHOA Signaling,Signaling by Rho Family GTPases
hsa-miR-205-5p	miR-205-5p (and other miRNAs w/seed CCUUCAU)	0.621	TargetScan Human	High (predicted)	TIMM17A	transporter	Mitochondrial protein import,Necroptosis Signaling Pathway,Neutrophil Extracellular Trap Signaling Pathway,Sirtuin Signaling Pathway
hsa-miR-205-5p	miR-205-5p (and other miRNAs w/seed CCUUCAU)	0.621	TargetScan Mouse,TargetScan Human	High (predicted),Moderate (predicted)	TP53BP2	other	HIPPO signaling,Intrinsic Pathway for Apoptosis,p53 Signaling,Regulation of TP53 Activity through Association with Co-factors,TP53 Regulates Transcription of Cell Death Genes
hsa-miR-21-5p	miR-21-5p (and other miRNAs w/seed AGCUUAU)	0.624	miRecords	Experimentally Observed	ACTA2	other	ABRA Signaling Pathway,Actin Cytoskeleton Signaling,Agranulocyte Adhesion and Diapedesis,Agrin Interactions at Neuromuscular Junction,Calcium Signaling,Caveolar-mediated Endocytosis Signaling,Cellular Effects of Sildenafil (Viagra),Clathrin-mediated Endocytosis Signaling,Crosstalk between Dendritic Cells and Natural Killer Cells,Death Receptor Signaling,Dilated Cardiomyopathy Signaling Pathway,EI…
hsa-miR-21-5p	miR-21-5p (and other miRNAs w/seed AGCUUAU)	0.624	miRecords	Experimentally Observed	APAF1	other	Amyotrophic Lateral Sclerosis Signaling,Apoptosis Signaling,Aryl Hydrocarbon Receptor Signaling,CD27 Signaling in Lymphocytes,CSDE1 Signaling Pathway,Cytotoxic T Lymphocyte-mediated Apoptosis of Target Cells,Death Receptor Signaling,DNA damage-induced 14-3-3σ Signaling,Docosahexaenoic Acid (DHA) Signaling,Erythropoietin Signaling Pathway,Granzyme B Signaling,Huntington's Disease Signaling,Inducti…
hsa-miR-21-5p	miR-21-5p (and other miRNAs w/seed AGCUUAU)	0.624	miRecords	Experimentally Observed	CDKN1A	kinase	Activin Inhibin Signaling Pathway,AMPK Signaling,Antiproliferative Role of Somatostatin Receptor 2,Aryl Hydrocarbon Receptor Signaling,ATM Signaling,BAG2 Signaling Pathway,BEX2 Signaling Pathway,Bladder Cancer Signaling,Cell Cycle Checkpoints,Cell Cycle: G1/S Checkpoint Regulation,Cell Cycle: G2/M DNA Damage Checkpoint Regulation,CGAS-STING Signaling Pathway,Chronic Myeloid Leukemia Signaling,Cyc…
hsa-miR-21-5p	miR-21-5p (and other miRNAs w/seed AGCUUAU)	0.624	TargetScan Mouse,TargetScan Human	High (predicted)	DUSP8	phosphatase	3-phosphoinositide Biosynthesis,3-phosphoinositide Degradation,D-myo-inositol (1,4,5,6)-Tetrakisphosphate Biosynthesis,D-myo-inositol (3,4,5,6)-tetrakisphosphate Biosynthesis,D-myo-inositol-5-phosphate Metabolism,Protein Kinase A Signaling,RAF-independent MAPK1/3 activation,RAF/MAP kinase cascade,SAPK/JNK Signaling,Superpathway of Inositol Phosphate Compounds
hsa-miR-21-5p	miR-21-5p (and other miRNAs w/seed AGCUUAU)	0.624	miRecords	Experimentally Observed	FAS	transmembrane receptor	Allograft Rejection Signaling,Altered T Cell and B Cell Signaling in Rheumatoid Arthritis,Apelin Liver Signaling Pathway,Apoptosis Signaling,Aryl Hydrocarbon Receptor Signaling,Autoimmune Thyroid Disease Signaling,Caspase activation via Death Receptors in the presence of ligand,CCR5 Signaling in Macrophages,Cellular Effects of Sildenafil (Viagra),Chronic Myeloid Leukemia Signaling,Crosstalk betwe…
hsa-miR-21-5p	miR-21-5p (and other miRNAs w/seed AGCUUAU)	0.624	TargetScan Mouse,Ingenuity Expert Findings,TargetScan Human	Experimentally Observed,High (predicted),Moderate (predicted)	FASLG	cytokine	Adrenergic Receptor Signaling Pathway (Enhanced),Airway Pathology in Chronic Obstructive Pulmonary Disease,Allograft Rejection Signaling,Altered T Cell and B Cell Signaling in Rheumatoid Arthritis,Apoptosis Signaling,Aryl Hydrocarbon Receptor Signaling,Autism Signaling Pathway,Autoimmune Thyroid Disease Signaling,Cachexia Signaling Pathway,Cardiac Hypertrophy Signaling (Enhanced),Caspase activati…
hsa-miR-21-5p	miR-21-5p (and other miRNAs w/seed AGCUUAU)	0.624	TargetScan Mouse	High (predicted)	GAST	other	Adrenomedullin signaling pathway,Antiproliferative Role of Somatostatin Receptor 2,Cholecystokinin/Gastrin-mediated Signaling,Circadian Rhythm Signaling,Corticotropin Releasing Hormone Signaling,G alpha (q) signalling events,Gap Junction Signaling,Gastrin-CREB signalling pathway via PKC and MAPK,GPCR-Mediated Nutrient Sensing in Enteroendocrine Cells,JAK/STAT Signaling,Molecular Mechanisms of Can…
hsa-miR-21-5p	miR-21-5p (and other miRNAs w/seed AGCUUAU)	0.624	TargetScan Mouse,TargetScan Human	High (predicted)	IL12A	cytokine	Adrenergic Receptor Signaling Pathway (Enhanced),Airway Inflammation in Asthma,Airway Pathology in Chronic Obstructive Pulmonary Disease,Altered T Cell and B Cell Signaling in Rheumatoid Arthritis,Autism Signaling Pathway,Cachexia Signaling Pathway,Cardiac Hypertrophy Signaling (Enhanced),CDX Gastrointestinal Cancer Signaling Pathway,CGAS-STING Signaling Pathway,Communication between Innate and A…
hsa-miR-21-5p	miR-21-5p (and other miRNAs w/seed AGCUUAU)	0.624	TargetScan Human	High (predicted)	KHDC1	other	NUR77 Signaling in T Lymphocytes
hsa-miR-21-5p	miR-21-5p (and other miRNAs w/seed AGCUUAU)	0.624	TargetScan Mouse	High (predicted)	MAP3K4	kinase	B Cell Receptor Signaling,Cardiac Hypertrophy Signaling,Cardiac Hypertrophy Signaling (Enhanced),CD27 Signaling in Lymphocytes,G-Protein Coupled Receptor Signaling,GADD45 Signaling,Germ Cell-Sertoli Cell Junction Signaling,GNRH Signaling,Hepatic Cholestasis,HGF Signaling,Leukocyte Extravasation Signaling,Natural Killer Cell Signaling,NGF Signaling,PKCθ Signaling in T Lymphocytes,Production of Nit…
hsa-miR-21-5p	miR-21-5p (and other miRNAs w/seed AGCUUAU)	0.624	TargetScan Mouse,TargetScan Human,miRecords	Experimentally Observed,High (predicted)	PELI1	enzyme	Interleukin-1 family signaling,MyD88 cascade initiated on plasma membrane,MyD88 dependent cascade initiated on endosome,MyD88:MAL(TIRAP) cascade initiated on plasma membrane,Necroptosis Signaling Pathway,NF-κB Signaling,RIPK1-mediated regulated necrosis
hsa-miR-21-5p	miR-21-5p (and other miRNAs w/seed AGCUUAU)	0.624	Ingenuity Expert Findings,TargetScan Human	Experimentally Observed,Moderate (predicted)	PIK3R1	kinase	14-3-3-mediated Signaling,3-phosphoinositide Biosynthesis,Acetylcholine Receptor Signaling Pathway,Actin Cytoskeleton Signaling,Activin Inhibin Signaling Pathway,Acute Myeloid Leukemia Signaling,Acute Phase Response Signaling,Adrenomedullin signaling pathway,Aldosterone Signaling in Epithelial Cells,AMPK Signaling,Amyotrophic Lateral Sclerosis Signaling,Angiopoietin Signaling,Antiproliferative Ro…
hsa-miR-21-5p	miR-21-5p (and other miRNAs w/seed AGCUUAU)	0.624	TargetScan Mouse,TargetScan Human	High (predicted),Moderate (predicted)	SATB1	transcription regulator	Apoptotic execution phase,SUMOylation of chromatin organization proteins
hsa-miR-21-5p	miR-21-5p (and other miRNAs w/seed AGCUUAU)	0.624	TargetScan Human	High (predicted)	SKP2	other	Antiproliferative Role of TOB in T Cell Signaling,Cell Cycle: G1/S Checkpoint Regulation,Cell Cycle: G2/M DNA Damage Checkpoint Regulation,Chronic Myeloid Leukemia Signaling,Class I MHC mediated antigen processing and presentation,Cyclins and Cell Cycle Regulation,Degradation of beta-catenin by the destruction complex,Deubiquitination,Estrogen-mediated S-phase Entry,Gap Junction Signaling,Hedgeho…
hsa-miR-21-5p	miR-21-5p (and other miRNAs w/seed AGCUUAU)	0.624	TargetScan Mouse,TargetScan Human,miRecords	Experimentally Observed,Moderate (predicted)	SOCS5	cytokine	Acute Phase Response Signaling,FAK Signaling,Growth Hormone Signaling,IGF-1 Signaling,Interleukin-4 and Interleukin-13 signaling,JAK/STAT Signaling,NAFLD Signaling Pathway,Neddylation,Prolactin Signaling,STAT3 Pathway,Type I Diabetes Mellitus Signaling,Type II Diabetes Mellitus Signaling
hsa-miR-21-5p	miR-21-5p (and other miRNAs w/seed AGCUUAU)	0.624	Ingenuity Expert Findings	Experimentally Observed	TNF	cytokine	14-3-3-mediated Signaling,Acetylcholine Receptor Signaling Pathway,Activation of IRF by Cytosolic Pattern Recognition Receptors,Activin Inhibin Signaling Pathway,Acute Phase Response Signaling,Adipogenesis pathway,Adrenergic Receptor Signaling Pathway (Enhanced),Adrenomedullin signaling pathway,Agranulocyte Adhesion and Diapedesis,Airway Pathology in Chronic Obstructive Pulmonary Disease,Allograf…
hsa-miR-21-5p	miR-21-5p (and other miRNAs w/seed AGCUUAU)	0.624	TargetScan Mouse,TargetScan Human	High (predicted)	UBE2D3	enzyme	Cellular response to hypoxia,Class I MHC mediated antigen processing and presentation,DDX58/IFIH1-mediated induction of interferon-alpha/beta,E3 ubiquitin ligases ubiquitinate target proteins,Hypoxia Signaling in the Cardiovascular System,MyD88-independent TLR4 cascade,Neddylation,Peroxisomal protein import,Protein Ubiquitination Pathway,Signaling by CSF3 (G-CSF),TNF signaling,Toll Like Receptor …
hsa-miR-221-3p	miR-221-3p (and other miRNAs w/seed GCUACAU)	0.756	TargetScan Mouse	High (predicted)	ARF4	enzyme	Cilium Assembly,COPI-mediated anterograde transport,Ferroptosis Signaling Pathway,HER-2 Signaling in Breast Cancer,Integrin Signaling,Intra-Golgi and retrograde Golgi-to-ER traffic,ROBO SLIT Signaling Pathway
hsa-miR-221-3p	miR-221-3p (and other miRNAs w/seed GCUACAU)	0.756	TargetScan Mouse,Ingenuity Expert Findings,TargetScan Human	Experimentally Observed,High (predicted),Moderate (predicted)	BBC3	other	BEX2 Signaling Pathway,Chaperone Mediated Autophagy Signaling Pathway,Cohesin Chromatin Regulation Pathway,FOXO-mediated transcription of cell death genes,Induction of Apoptosis by HIV1,Intrinsic Pathway for Apoptosis,Mitochondrial Dysfunction,Molecular Mechanisms of Cancer,MYC Mediated Apoptosis Signaling,NAFLD Signaling Pathway,p53 Signaling,Pulmonary Fibrosis Idiopathic Signaling Pathway,TP53 …
hsa-miR-221-3p	miR-221-3p (and other miRNAs w/seed GCUACAU)	0.756	TargetScan Mouse,Ingenuity Expert Findings,miRecords	Experimentally Observed,Moderate (predicted)	BCL2L11	other	Apoptosis Signaling,Chronic Myeloid Leukemia Signaling,Coronavirus Pathogenesis Pathway,FLT3 Signaling,FOXO-mediated transcription of cell death genes,Glucocorticoid Receptor Signaling,HER-2 Signaling in Breast Cancer,Intrinsic Pathway for Apoptosis,Molecular Mechanisms of Cancer,MYC Mediated Apoptosis Signaling,NAFLD Signaling Pathway,p75 NTR receptor-mediated signalling,Polyamine Regulation in …
hsa-miR-221-3p	miR-221-3p (and other miRNAs w/seed GCUACAU)	0.756	TargetScan Human,miRecords	Experimentally Observed,Moderate (predicted)	BMF	other	Intrinsic Pathway for Apoptosis
hsa-miR-221-3p	miR-221-3p (and other miRNAs w/seed GCUACAU)	0.756	TargetScan Mouse,TargetScan Human	High (predicted),Moderate (predicted)	CAPN7	peptidase	Amyloid Processing,Amyotrophic Lateral Sclerosis Signaling,Apoptosis Signaling,Cachexia Signaling Pathway,Cellular Effects of Sildenafil (Viagra),FAK Signaling,Huntington's Disease Signaling,Integrin Signaling,Mitochondrial Dysfunction,Multiple Sclerosis Signaling Pathway,Necroptosis Signaling Pathway,nNOS Signaling in Neurons,Regulation of Cellular Mechanics by Calpain Protease,Senescence Pathway
hsa-miR-221-3p	miR-221-3p (and other miRNAs w/seed GCUACAU)	0.756	TargetScan Mouse,TargetScan Human,miRecords	Experimentally Observed,High (predicted)	FOS	transcription regulator	14-3-3-mediated Signaling,ABRA Signaling Pathway,Activin Inhibin Signaling Pathway,Acute Phase Response Signaling,Adrenomedullin signaling pathway,Apelin Endothelial Signaling Pathway,April Mediated Signaling,Aryl Hydrocarbon Receptor Signaling,Autophagy,B Cell Activating Factor Signaling,CCR5 Signaling in Macrophages,CD27 Signaling in Lymphocytes,CD28 Signaling in T Helper Cells,CD40 Signaling,C…
hsa-miR-221-3p	miR-221-3p (and other miRNAs w/seed GCUACAU)	0.756	Ingenuity Expert Findings	Experimentally Observed	FOXO3	transcription regulator	Activin Inhibin Signaling Pathway,AMPK Signaling,Autophagy,Cachexia Signaling Pathway,Cancer Drug Resistance by Drug Efflux,Chronic Myeloid Leukemia Signaling,Endometrial Cancer Signaling,ERK5 Signaling,Erythropoietin Signaling Pathway,Estrogen Receptor Signaling,Extra-nuclear estrogen signaling,FLT3 Signaling,FOXO-mediated transcription,FOXO-mediated transcription of cell cycle genes,FOXO-mediat…
hsa-miR-221-3p	miR-221-3p (and other miRNAs w/seed GCUACAU)	0.756	TargetScan Mouse,TargetScan Human	High (predicted),Moderate (predicted)	GNB3	other	Activation of kainate receptors upon glutamate binding,AMPK Signaling,Androgen Signaling,Antiproliferative Role of Somatostatin Receptor 2,Apelin Endothelial Signaling Pathway,Apelin Muscle Signaling Pathway,Axonal Guidance Signaling,Beta-catenin independent WNT signaling,Breast Cancer Regulation by Stathmin1,Cardiac Hypertrophy Signaling,Cardiac Hypertrophy Signaling (Enhanced),Cardiac β-adrener…
hsa-miR-221-3p	miR-221-3p (and other miRNAs w/seed GCUACAU)	0.756	miRecords	Experimentally Observed	ICAM1	transmembrane receptor	Agranulocyte Adhesion and Diapedesis,Apelin Endothelial Signaling Pathway,Atherosclerosis Signaling,CD40 Signaling,CGAS-STING Signaling Pathway,Dendritic Cell Maturation,FXR/RXR Activation,Glucocorticoid Receptor Signaling,Granulocyte Adhesion and Diapedesis,Hepatic Fibrosis / Hepatic Stellate Cell Activation,Hepatic Fibrosis Signaling Pathway,HMGB1 Signaling,HOTAIR Regulatory Pathway,IL-10 Signa…
hsa-miR-221-3p	miR-221-3p (and other miRNAs w/seed GCUACAU)	0.756	TargetScan Mouse,TargetScan Human	High (predicted)	IRF2	transcription regulator	Factors involved in megakaryocyte development and platelet production,Interferon alpha/beta signaling,Interferon gamma signaling,ISGylation Signaling Pathway,Pancreatic Secretion Signaling Pathway,Pyroptosis,Pyroptosis Signaling Pathway
hsa-miR-221-3p	miR-221-3p (and other miRNAs w/seed GCUACAU)	0.756	TargetScan Mouse	High (predicted)	NFKBIB	transcription regulator	4-1BB Signaling in T Lymphocytes,Activation of IRF by Cytosolic Pattern Recognition Receptors,Acute Phase Response Signaling,Angiopoietin Signaling,Antioxidant Action of Vitamin C,Apoptosis Signaling,April Mediated Signaling,B Cell Activating Factor Signaling,B Cell Receptor Signaling,CD27 Signaling in Lymphocytes,CD28 Signaling in T Helper Cells,CD40 Signaling,Coronavirus Pathogenesis Pathway,Cy…
hsa-miR-221-3p	miR-221-3p (and other miRNAs w/seed GCUACAU)	0.756	TargetScan Mouse	High (predicted)	NLRP5	other	Oxytocin in Brain Signaling Pathway,Pathogen Induced Cytokine Storm Signaling Pathway,Pyroptosis Signaling Pathway,Role of PKR in Interferon Induction and Antiviral Response,TREM1 Signaling
hsa-miR-221-3p	miR-221-3p (and other miRNAs w/seed GCUACAU)	0.756	Ingenuity Expert Findings,TargetScan Human	Experimentally Observed,High (predicted)	PIK3R1	kinase	14-3-3-mediated Signaling,3-phosphoinositide Biosynthesis,Acetylcholine Receptor Signaling Pathway,Actin Cytoskeleton Signaling,Activin Inhibin Signaling Pathway,Acute Myeloid Leukemia Signaling,Acute Phase Response Signaling,Adrenomedullin signaling pathway,Aldosterone Signaling in Epithelial Cells,AMPK Signaling,Amyotrophic Lateral Sclerosis Signaling,Angiopoietin Signaling,Antiproliferative Ro…
hsa-miR-221-3p	miR-221-3p (and other miRNAs w/seed GCUACAU)	0.756	TargetScan Mouse,TargetScan Human	High (predicted)	PPP3R1	phosphatase	3-phosphoinositide Biosynthesis,3-phosphoinositide Degradation,ABRA Signaling Pathway,Autophagy,Axonal Guidance Signaling,B Cell Receptor Signaling,Beta-catenin independent WNT signaling,C-type lectin receptors (CLRs),Calcium Signaling,Calcium-induced T Lymphocyte Apoptosis,cAMP-mediated signaling,Cardiac Hypertrophy Signaling,Cardiac Hypertrophy Signaling (Enhanced),CD28 Signaling in T Helper Ce…
hsa-miR-221-3p	miR-221-3p (and other miRNAs w/seed GCUACAU)	0.756	TargetScan Mouse	High (predicted)	SOCS2	other	Acute Phase Response Signaling,FAK Signaling,FLT3 Signaling,Growth hormone receptor signaling,Growth Hormone Signaling,IGF-1 Signaling,IL-9 Signaling,Interleukin-7 signaling,JAK/STAT Signaling,NAFLD Signaling Pathway,Neddylation,Prolactin Signaling,Role of JAK2 in Hormone-like Cytokine Signaling,STAT3 Pathway,Type I Diabetes Mellitus Signaling,Type II Diabetes Mellitus Signaling
hsa-miR-221-3p	miR-221-3p (and other miRNAs w/seed GCUACAU)	0.756	TargetScan Human	High (predicted)	SOCS3	phosphatase	3-phosphoinositide Biosynthesis,3-phosphoinositide Degradation,Acute Phase Response Signaling,Cachexia Signaling Pathway,Class I MHC mediated antigen processing and presentation,D-myo-inositol (1,4,5,6)-Tetrakisphosphate Biosynthesis,D-myo-inositol (3,4,5,6)-tetrakisphosphate Biosynthesis,D-myo-inositol-5-phosphate Metabolism,FAK Signaling,FXR/RXR Activation,Growth hormone receptor signaling,Grow…
hsa-miR-221-3p	miR-221-3p (and other miRNAs w/seed GCUACAU)	0.756	miRecords	Experimentally Observed	TBK1	kinase	Activation of IRF by Cytosolic Pattern Recognition Receptors,Autophagy,CGAS-STING Signaling Pathway,Chaperone Mediated Autophagy Signaling Pathway,Coronavirus Pathogenesis Pathway,Cytosolic sensors of pathogen-associated DNA,DDX58/IFIH1-mediated induction of interferon-alpha/beta,Death Receptor Signaling,IL-33 Signaling Pathway,Interleukin-1 family signaling,ISGylation Signaling Pathway,MyD88-ind…
hsa-miR-221-3p	miR-221-3p (and other miRNAs w/seed GCUACAU)	0.756	TargetScan Mouse,TargetScan Human	High (predicted),Moderate (predicted)	TP53BP2	other	HIPPO signaling,Intrinsic Pathway for Apoptosis,p53 Signaling,Regulation of TP53 Activity through Association with Co-factors,TP53 Regulates Transcription of Cell Death Genes
hsa-miR-223-3p	miR-223-3p (miRNAs w/seed GUCAGUU)	-0.338	TargetScan Human	High (predicted)	ACTA1	other	ABRA Signaling Pathway,Actin Cytoskeleton Signaling,Agranulocyte Adhesion and Diapedesis,Agrin Interactions at Neuromuscular Junction,Calcium Signaling,Caveolar-mediated Endocytosis Signaling,Cellular Effects of Sildenafil (Viagra),Clathrin-mediated Endocytosis Signaling,Crosstalk between Dendritic Cells and Natural Killer Cells,Death Receptor Signaling,Dilated Cardiomyopathy Signaling Pathway,EI…
hsa-miR-223-3p	miR-223-3p (miRNAs w/seed GUCAGUU)	-0.338	TargetScan Human	High (predicted)	CCKBR	G-protein coupled receptor	BBSome Signaling Pathway,Breast Cancer Regulation by Stathmin1,Cellular Effects of Sildenafil (Viagra),Cholecystokinin/Gastrin-mediated Signaling,Class A/1 (Rhodopsin-like receptors),CREB Signaling in Neurons,FAK Signaling,G alpha (q) signalling events,G-Protein Coupled Receptor Signaling,Gastrin-CREB signalling pathway via PKC and MAPK,JAK/STAT Signaling,Molecular Mechanisms of Cancer,Phagosome …
hsa-miR-223-3p	miR-223-3p (miRNAs w/seed GUCAGUU)	-0.338	TargetScan Mouse	High (predicted)	CD247	transmembrane receptor	Allograft Rejection Signaling,Altered T Cell and B Cell Signaling in Rheumatoid Arthritis,Antiproliferative Role of TOB in T Cell Signaling,Autoimmune Thyroid Disease Signaling,Calcium-induced T Lymphocyte Apoptosis,CCR5 Signaling in Macrophages,CD28 Signaling in T Helper Cells,CDC42 Signaling,Chaperone Mediated Autophagy Signaling Pathway,Communication between Innate and Adaptive Immune Cells,Co…
hsa-miR-223-3p	miR-223-3p (miRNAs w/seed GUCAGUU)	-0.338	TargetScan Human	High (predicted)	DUSP10	phosphatase	3-phosphoinositide Biosynthesis,3-phosphoinositide Degradation,D-myo-inositol (1,4,5,6)-Tetrakisphosphate Biosynthesis,D-myo-inositol (3,4,5,6)-tetrakisphosphate Biosynthesis,D-myo-inositol-5-phosphate Metabolism,p38 MAPK Signaling,Protein Kinase A Signaling,RAF-independent MAPK1/3 activation,RAF/MAP kinase cascade,SAPK/JNK Signaling,Superpathway of Inositol Phosphate Compounds
hsa-miR-223-3p	miR-223-3p (miRNAs w/seed GUCAGUU)	-0.338	TargetScan Mouse	High (predicted)	ELK1	transcription regulator	14-3-3-mediated Signaling,Acute Phase Response Signaling,Adrenomedullin signaling pathway,Antiproliferative Role of Somatostatin Receptor 2,April Mediated Signaling,B Cell Activating Factor Signaling,B Cell Receptor Signaling,Cardiac Hypertrophy Signaling,Cardiac Hypertrophy Signaling (Enhanced),Cholecystokinin/Gastrin-mediated Signaling,Coronavirus Pathogenesis Pathway,Corticotropin Releasing Ho…
hsa-miR-223-3p	miR-223-3p (miRNAs w/seed GUCAGUU)	-0.338	TargetScan Mouse	High (predicted)	HLA-A	other	Allograft Rejection Signaling,Altered T Cell and B Cell Signaling in Rheumatoid Arthritis,Antigen Presentation Pathway,Autism Signaling Pathway,Autoimmune Thyroid Disease Signaling,B Cell Development,Calcium-induced T Lymphocyte Apoptosis,Caveolar-mediated Endocytosis Signaling,CD28 Signaling in T Helper Cells,CDC42 Signaling,Class I MHC mediated antigen processing and presentation,Communication …
hsa-miR-223-3p	miR-223-3p (miRNAs w/seed GUCAGUU)	-0.338	TargetScan Mouse,TargetScan Human	High (predicted)	HSP90B1	other	Aldosterone Signaling in Epithelial Cells,Aryl Hydrocarbon Receptor Signaling,ATF6 (ATF6-alpha) activates chaperone genes,Binding and Uptake of Ligands by Scavenger Receptors,Cachexia Signaling Pathway,Cellular Effects of Sildenafil (Viagra),Chaperone Mediated Autophagy Signaling Pathway,Chronic Myeloid Leukemia Signaling,Endoplasmic Reticulum Stress Pathway,eNOS Signaling,Estrogen Receptor Signa…
hsa-miR-223-3p	miR-223-3p (miRNAs w/seed GUCAGUU)	-0.338	TargetScan Mouse	High (predicted)	IL6	cytokine	ABRA Signaling Pathway,Acetylcholine Receptor Signaling Pathway,Activation of IRF by Cytosolic Pattern Recognition Receptors,Activin Inhibin Signaling Pathway,Acute Phase Response Signaling,Adrenergic Receptor Signaling Pathway (Enhanced),Airway Pathology in Chronic Obstructive Pulmonary Disease,Altered T Cell and B Cell Signaling in Rheumatoid Arthritis,Apelin Cardiac Fibroblast Signaling Pathwa…
hsa-miR-223-3p	miR-223-3p (miRNAs w/seed GUCAGUU)	-0.338	miRecords	Experimentally Observed	IRS1	enzyme	AMPK Signaling,Apelin Liver Signaling Pathway,Autophagy,Cachexia Signaling Pathway,Cardiac Hypertrophy Signaling,GDNF Family Ligand-Receptor Interactions,Growth hormone receptor signaling,Growth Hormone Signaling,IGF-1 Signaling,IL-4 Signaling,IL-9 Signaling,ILK Signaling,Insulin Receptor Signaling,Interleukin-7 signaling,Macrophage Alternative Activation Signaling Pathway,Molecular Mechanisms of…
hsa-miR-223-3p	miR-223-3p (miRNAs w/seed GUCAGUU)	-0.338	TargetScan Mouse,Ingenuity Expert Findings,TarBase,TargetScan Human,miRecords	Experimentally Observed,Moderate (predicted)	MEF2C	transcription regulator	ABRA Signaling Pathway,Apelin Endothelial Signaling Pathway,B Cell Receptor Signaling,Cachexia Signaling Pathway,Calcium Signaling,Cardiac Hypertrophy Signaling,Cardiac Hypertrophy Signaling (Enhanced),Cardiomyocyte Differentiation via BMP Receptors,Cellular Effects of Sildenafil (Viagra),Cholecystokinin/Gastrin-mediated Signaling,Circadian Clock,Corticotropin Releasing Hormone Signaling,ERK5 Sig…
hsa-miR-223-3p	miR-223-3p (miRNAs w/seed GUCAGUU)	-0.338	TargetScan Mouse	High (predicted)	PARP9	enzyme	Death Receptor Signaling,Macrophage Classical Activation Signaling Pathway,Multiple Sclerosis Signaling Pathway,NAD Signaling Pathway,Retinoic acid Mediated Apoptosis Signaling,Ribonucleotide Reductase Signaling Pathway,UVA-Induced MAPK Signaling
hsa-miR-223-3p	miR-223-3p (miRNAs w/seed GUCAGUU)	-0.338	TargetScan Mouse	High (predicted)	PSMA6	peptidase	ABC-family proteins mediated transport,BAG2 Signaling Pathway,C-type lectin receptors (CLRs),Cachexia Signaling Pathway,Cell Cycle Checkpoints,Cellular response to hypoxia,Chaperone Mediated Autophagy Signaling Pathway,Class I MHC mediated antigen processing and presentation,Degradation of beta-catenin by the destruction complex,Deubiquitination,DNA Replication Pre-Initiation,FAT10 Signaling Path…
hsa-miR-223-3p	miR-223-3p (miRNAs w/seed GUCAGUU)	-0.338	TargetScan Human	High (predicted)	PTPN2	phosphatase	3-phosphoinositide Biosynthesis,3-phosphoinositide Degradation,D-myo-inositol (1,4,5,6)-Tetrakisphosphate Biosynthesis,D-myo-inositol (3,4,5,6)-tetrakisphosphate Biosynthesis,D-myo-inositol-5-phosphate Metabolism,Interferon gamma signaling,Interferon Signaling,Interleukin-1 family signaling,Protein Kinase A Signaling,Role of JAK1, JAK2 and TYK2 in Interferon Signaling,Signaling by MET,STAT3 Pathw…
hsa-miR-223-3p	miR-223-3p (miRNAs w/seed GUCAGUU)	-0.338	Ingenuity Expert Findings	Experimentally Observed	STAT3	transcription regulator	Activin Inhibin Signaling Pathway,Acute Myeloid Leukemia Signaling,Acute Phase Response Signaling,BBSome Signaling Pathway,BEX2 Signaling Pathway,Breast Cancer Regulation by Stathmin1,Cachexia Signaling Pathway,cAMP-mediated signaling,Cardiac Hypertrophy Signaling (Enhanced),CD40 Signaling,CDX Gastrointestinal Cancer Signaling Pathway,Chronic Myeloid Leukemia Signaling,CNTF Signaling,Colorectal C…
hsa-miR-223-3p	miR-223-3p (miRNAs w/seed GUCAGUU)	-0.338	TargetScan Mouse,miRecords	Experimentally Observed,High (predicted)	VIM	other	14-3-3-mediated Signaling,Aggrephagy,Apoptotic execution phase,Chaperone Mediated Autophagy,CSDE1 Signaling Pathway,Endocannabinoid Cancer Inhibition Pathway,HIF1α Signaling,HOTAIR Regulatory Pathway,ID1 Signaling Pathway,ILK Signaling,Interleukin-4 and Interleukin-13 signaling,Late endosomal microautophagy,MSP-RON Signaling in Cancer Cells Pathway,Pulmonary Fibrosis Idiopathic Signaling Pathway,…
hsa-miR-223-3p	miR-223-3p (miRNAs w/seed GUCAGUU)	-0.338	TargetScan Human	High (predicted)	YWHAG	other	14-3-3-mediated Signaling,Cell Cycle Checkpoints,Cell Cycle: G2/M DNA Damage Checkpoint Regulation,Cilium Assembly,CLEAR Signaling Pathway,Epithelial Adherens Junction Signaling,ERK/MAPK Signaling,ERK5 Signaling,FOXO-mediated transcription,HIPPO signaling,Histone Modification Signaling Pathway,IGF-1 Signaling,Inhibition of ARE-Mediated mRNA Degradation Pathway,Intrinsic Pathway for Apoptosis,Mito…
hsa-miR-23b-3p	miR-23a-3p (and other miRNAs w/seed UCACAUU)	0.288	TargetScan Human	High (predicted)	APAF1	other	Amyotrophic Lateral Sclerosis Signaling,Apoptosis Signaling,Aryl Hydrocarbon Receptor Signaling,CD27 Signaling in Lymphocytes,CSDE1 Signaling Pathway,Cytotoxic T Lymphocyte-mediated Apoptosis of Target Cells,Death Receptor Signaling,DNA damage-induced 14-3-3σ Signaling,Docosahexaenoic Acid (DHA) Signaling,Erythropoietin Signaling Pathway,Granzyme B Signaling,Huntington's Disease Signaling,Inducti…
hsa-miR-23b-3p	miR-23a-3p (and other miRNAs w/seed UCACAUU)	0.288	TargetScan Mouse	High (predicted)	FAS	transmembrane receptor	Allograft Rejection Signaling,Altered T Cell and B Cell Signaling in Rheumatoid Arthritis,Apelin Liver Signaling Pathway,Apoptosis Signaling,Aryl Hydrocarbon Receptor Signaling,Autoimmune Thyroid Disease Signaling,Caspase activation via Death Receptors in the presence of ligand,CCR5 Signaling in Macrophages,Cellular Effects of Sildenafil (Viagra),Chronic Myeloid Leukemia Signaling,Crosstalk betwe…
hsa-miR-23b-3p	miR-23a-3p (and other miRNAs w/seed UCACAUU)	0.288	TargetScan Mouse	High (predicted)	GBP7	enzyme	Interferon gamma signaling,Pyroptosis Signaling Pathway
hsa-miR-23b-3p	miR-23a-3p (and other miRNAs w/seed UCACAUU)	0.288	TargetScan Mouse,TargetScan Human	High (predicted)	HMGB2	transcription regulator	Apoptotic execution phase,Granzyme A Signaling
hsa-miR-23b-3p	miR-23a-3p (and other miRNAs w/seed UCACAUU)	0.288	TargetScan Human	High (predicted)	IL18	cytokine	Activin Inhibin Signaling Pathway,Acute Phase Response Signaling,Adrenergic Receptor Signaling Pathway (Enhanced),Adrenomedullin signaling pathway,Agranulocyte Adhesion and Diapedesis,Airway Pathology in Chronic Obstructive Pulmonary Disease,Altered T Cell and B Cell Signaling in Rheumatoid Arthritis,Atherosclerosis Signaling,Autism Signaling Pathway,Cachexia Signaling Pathway,Cardiac Hypertrophy…
hsa-miR-23b-3p	miR-23a-3p (and other miRNAs w/seed UCACAUU)	0.288	TargetScan Mouse,TargetScan Human,miRecords	Experimentally Observed,Moderate (predicted)	LMNB1	other	Apoptotic execution phase,DNA Damage/Telomere Stress Induced Senescence,Gene and protein expression by JAK-STAT signaling after IL-12 stimulation,Granzyme A Signaling,Granzyme B Signaling,Mechanisms of Viral Exit from Host Cells,Meiotic synapsis,Mitotic Metaphase and Anaphase,Mitotic Prophase,Myelination Signaling Pathway,Nuclear Cytoskeleton Signaling Pathway,RHO GTPase cycle
hsa-miR-23b-3p	miR-23a-3p (and other miRNAs w/seed UCACAUU)	0.288	TargetScan Mouse,TargetScan Human	High (predicted),Moderate (predicted)	NEK7	kinase	Inflammasome pathway,Mitotic Prometaphase,Mitotic Prophase,Pyroptosis Signaling Pathway
hsa-miR-23b-3p	miR-23a-3p (and other miRNAs w/seed UCACAUU)	0.288	TargetScan Mouse,TargetScan Human	High (predicted)	PPIF	enzyme	Mitochondrial Dysfunction,Necroptosis Signaling Pathway,Neutrophil Extracellular Trap Signaling Pathway,Sirtuin Signaling Pathway
hsa-miR-23b-3p	miR-23a-3p (and other miRNAs w/seed UCACAUU)	0.288	TargetScan Mouse,TargetScan Human	High (predicted)	RRAS2	enzyme	14-3-3-mediated Signaling,Actin Cytoskeleton Signaling,Actin Nucleation by ARP-WASP Complex,Acute Myeloid Leukemia Signaling,Acute Phase Response Signaling,Adrenomedullin signaling pathway,Agrin Interactions at Neuromuscular Junction,Angiopoietin Signaling,Antiproliferative Role of Somatostatin Receptor 2,Apelin Endothelial Signaling Pathway,Apoptosis Signaling,Autism Signaling Pathway,Axonal Gui…
hsa-miR-23b-3p	miR-23a-3p (and other miRNAs w/seed UCACAUU)	0.288	TargetScan Mouse,TargetScan Human	High (predicted)	SATB1	transcription regulator	Apoptotic execution phase,SUMOylation of chromatin organization proteins
hsa-miR-23b-3p	miR-23a-3p (and other miRNAs w/seed UCACAUU)	0.288	TargetScan Human	High (predicted)	SLC25A4	transporter	Induction of Apoptosis by HIV1,Mitochondrial protein import,Necroptosis Signaling Pathway,Neutrophil Extracellular Trap Signaling Pathway,Sirtuin Signaling Pathway,Transport of vitamins, nucleosides, and related molecules
hsa-miR-23b-3p	miR-23a-3p (and other miRNAs w/seed UCACAUU)	0.288	miRecords	Experimentally Observed	SMAD3	transcription regulator	Activin Inhibin Signaling Pathway,Adipogenesis pathway,Androgen Signaling,Antiproliferative Role of TOB in T Cell Signaling,Apelin Endothelial Signaling Pathway,Cachexia Signaling Pathway,Cell Cycle: G1/S Checkpoint Regulation,Cellular Effects of Sildenafil (Viagra),Chronic Myeloid Leukemia Signaling,Colorectal Cancer Metastasis Signaling,Coronavirus Pathogenesis Pathway,Deubiquitination,FAT10 Ca…
hsa-miR-23b-3p	miR-23a-3p (and other miRNAs w/seed UCACAUU)	0.288	TargetScan Mouse,TargetScan Human	High (predicted),Moderate (predicted)	TFRC	transporter	Cargo recognition for clathrin-mediated endocytosis,Clathrin-mediated endocytosis,Clathrin-mediated Endocytosis Signaling,Ferroptosis Signaling Pathway,Hepatic Fibrosis Signaling Pathway,Iron homeostasis signaling pathway,Iron uptake and transport,RHO GTPase cycle,trans-Golgi Network Vesicle Budding,Virus Entry via Endocytic Pathways
hsa-miR-23b-3p	miR-23a-3p (and other miRNAs w/seed UCACAUU)	0.288	TargetScan Mouse	High (predicted)	TIMM8B	transporter	Mitochondrial protein import,Necroptosis Signaling Pathway,Neutrophil Extracellular Trap Signaling Pathway,Sirtuin Signaling Pathway
hsa-miR-23b-3p	miR-23a-3p (and other miRNAs w/seed UCACAUU)	0.288	TargetScan Mouse,Ingenuity Expert Findings,TargetScan Human	Experimentally Observed,Moderate (predicted)	TNFAIP3	enzyme	CD40 Signaling,DDX58/IFIH1-mediated induction of interferon-alpha/beta,Deubiquitination,NF-κB Signaling,NLR signaling pathways,NOD1/2 Signaling Pathway,TNF signaling,TNFR1 Signaling,TNFR2 Signaling,Toll-like Receptor Signaling
hsa-miR-23b-3p	miR-23a-3p (and other miRNAs w/seed UCACAUU)	0.288	TargetScan Mouse,TargetScan Human	High (predicted),Moderate (predicted)	VRK3	kinase	MAPK targets/ Nuclear events mediated by MAP kinases,Signaling by NTRK1 (TRKA)
hsa-miR-24-3p	miR-24-3p (and other miRNAs w/seed GGCUCAG)	0.081	TargetScan Mouse	High (predicted)	APOB	transporter	Atherosclerosis Signaling,Binding and Uptake of Ligands by Scavenger Receptors,Cargo recognition for clathrin-mediated endocytosis,Cell surface interactions at the vascular wall,Clathrin-mediated endocytosis,Clathrin-mediated Endocytosis Signaling,DHCR24 Signaling Pathway,FXR/RXR Activation,Heme signaling,IL-12 Signaling and Production in Macrophages,LXR/RXR Activation,Maturity Onset Diabetes of …
hsa-miR-24-3p	miR-24-3p (and other miRNAs w/seed GGCUCAG)	0.081	Ingenuity Expert Findings	Experimentally Observed	BAX	transporter	14-3-3-mediated Signaling,Adrenomedullin signaling pathway,Amyotrophic Lateral Sclerosis Signaling,Apoptosis Signaling,Aryl Hydrocarbon Receptor Signaling,CGAS-STING Signaling Pathway,Colorectal Cancer Metastasis Signaling,Coronavirus Pathogenesis Pathway,Dilated Cardiomyopathy Signaling Pathway,Docosahexaenoic Acid (DHA) Signaling,Hepatic Fibrosis / Hepatic Stellate Cell Activation,HEY1 Signalin…
hsa-miR-24-3p	miR-24-3p (and other miRNAs w/seed GGCUCAG)	0.081	TargetScan Mouse,Ingenuity Expert Findings,TargetScan Human	Experimentally Observed,High (predicted),Moderate (predicted)	BBC3	other	BEX2 Signaling Pathway,Chaperone Mediated Autophagy Signaling Pathway,Cohesin Chromatin Regulation Pathway,FOXO-mediated transcription of cell death genes,Induction of Apoptosis by HIV1,Intrinsic Pathway for Apoptosis,Mitochondrial Dysfunction,Molecular Mechanisms of Cancer,MYC Mediated Apoptosis Signaling,NAFLD Signaling Pathway,p53 Signaling,Pulmonary Fibrosis Idiopathic Signaling Pathway,TP53 …
hsa-miR-24-3p	miR-24-3p (and other miRNAs w/seed GGCUCAG)	0.081	TargetScan Mouse,TargetScan Human	High (predicted)	BCL2L11	other	Apoptosis Signaling,Chronic Myeloid Leukemia Signaling,Coronavirus Pathogenesis Pathway,FLT3 Signaling,FOXO-mediated transcription of cell death genes,Glucocorticoid Receptor Signaling,HER-2 Signaling in Breast Cancer,Intrinsic Pathway for Apoptosis,Molecular Mechanisms of Cancer,MYC Mediated Apoptosis Signaling,NAFLD Signaling Pathway,p75 NTR receptor-mediated signalling,Polyamine Regulation in …
hsa-miR-24-3p	miR-24-3p (and other miRNAs w/seed GGCUCAG)	0.081	miRecords	Experimentally Observed	CDK1	kinase	Apoptosis Signaling,ATM Signaling,Breast Cancer Regulation by Stathmin1,Cell Cycle Checkpoints,Cell Cycle Control of Chromosomal Replication,Cell Cycle: G2/M DNA Damage Checkpoint Regulation,Cilium Assembly,Cohesin Chromatin Regulation Pathway,Cyclins and Cell Cycle Regulation,Deubiquitination,DNA damage-induced 14-3-3σ Signaling,DNA Methylation and Transcriptional Repression Signaling,Estrogen-m…
hsa-miR-24-3p	miR-24-3p (and other miRNAs w/seed GGCUCAG)	0.081	TarBase,miRecords	Experimentally Observed	CDKN2A	transcription regulator	Aryl Hydrocarbon Receptor Signaling,BER (Base Excision Repair) Pathway,Bladder Cancer Signaling,Cell Cycle Checkpoints,Cell Cycle: G1/S Checkpoint Regulation,Cell Cycle: G2/M DNA Damage Checkpoint Regulation,Chronic Myeloid Leukemia Signaling,Cyclins and Cell Cycle Regulation,Glioblastoma Multiforme Signaling,Glioma Signaling,HGF Signaling,ID1 Signaling Pathway,Intrinsic Pathway for Apoptosis,KEA…
hsa-miR-24-3p	miR-24-3p (and other miRNAs w/seed GGCUCAG)	0.081	TargetScan Mouse,TargetScan Human	High (predicted)	CISH	other	GM-CSF Signaling,Growth hormone receptor signaling,IL-9 Signaling,Interleukin-7 signaling,JAK/STAT Signaling,Neddylation,STAT3 Pathway
hsa-miR-24-3p	miR-24-3p (and other miRNAs w/seed GGCUCAG)	0.081	TargetScan Mouse	High (predicted)	CRKL	kinase	Actin Cytoskeleton Signaling,Axonal Guidance Signaling,Chronic Myeloid Leukemia Signaling,Ephrin Receptor Signaling,ERK/MAPK Signaling,FAK Signaling,FGF Signaling,HGF Signaling,IL-3 Signaling,Insulin Receptor Signaling,Integrin Signaling,Interleukin-3, Interleukin-5 and GM-CSF signaling,Leukocyte Extravasation Signaling,Neuregulin Signaling,PDGF Signaling,Phagosome Formation,Reelin Signaling in N…
hsa-miR-24-3p	miR-24-3p (and other miRNAs w/seed GGCUCAG)	0.081	TargetScan Mouse,TargetScan Human	High (predicted)	FASLG	cytokine	Adrenergic Receptor Signaling Pathway (Enhanced),Airway Pathology in Chronic Obstructive Pulmonary Disease,Allograft Rejection Signaling,Altered T Cell and B Cell Signaling in Rheumatoid Arthritis,Apoptosis Signaling,Aryl Hydrocarbon Receptor Signaling,Autism Signaling Pathway,Autoimmune Thyroid Disease Signaling,Cachexia Signaling Pathway,Cardiac Hypertrophy Signaling (Enhanced),Caspase activati…
hsa-miR-24-3p	miR-24-3p (and other miRNAs w/seed GGCUCAG)	0.081	TargetScan Mouse	High (predicted)	H2-T24	other	Allograft Rejection Signaling,CDC42 Signaling,CTLA4 Signaling in Cytotoxic T Lymphocytes,Glucocorticoid Receptor Signaling,NUR77 Signaling in T Lymphocytes,OX40 Signaling Pathway,Systemic Lupus Erythematosus in T Cell Signaling Pathway,T Cell Receptor Signaling
hsa-miR-24-3p	miR-24-3p (and other miRNAs w/seed GGCUCAG)	0.081	TargetScan Mouse,TargetScan Human	High (predicted)	H2AX	transcription regulator	Activated PKN1 stimulates transcription of AR regulated genes KLK2 and KLK3,Activation of anterior HOX genes in hindbrain during early embryogenesis,Amyloid fiber formation,ATM Signaling,B-WICH complex positively regulates rRNA expression,Cell Cycle Checkpoints,Cohesin Chromatin Regulation Pathway,DNA Damage/Telomere Stress Induced Senescence,DNA Double Strand Break Response,DNA methylation,DNA R…
hsa-miR-24-3p	miR-24-3p (and other miRNAs w/seed GGCUCAG)	0.081	TargetScan Mouse	High (predicted)	HLA-DRB5	transmembrane receptor	Allograft Rejection Signaling,Altered T Cell and B Cell Signaling in Rheumatoid Arthritis,Antigen Presentation Pathway,Autoimmune Thyroid Disease Signaling,B Cell Development,Calcium-induced T Lymphocyte Apoptosis,CD28 Signaling in T Helper Cells,CDC42 Signaling,Communication between Innate and Adaptive Immune Cells,Costimulation by the CD28 family,Crosstalk between Dendritic Cells and Natural Ki…
hsa-miR-24-3p	miR-24-3p (and other miRNAs w/seed GGCUCAG)	0.081	TargetScan Mouse	High (predicted)	HSPB7	other	Aldosterone Signaling in Epithelial Cells,Aryl Hydrocarbon Receptor Signaling,Cardiac Hypertrophy Signaling (Enhanced),Death Receptor Signaling,Eicosanoid Signaling,ERK/MAPK Signaling,IL-6 Signaling,Oxytocin Signaling Pathway,p38 MAPK Signaling,Protein Ubiquitination Pathway
hsa-miR-24-3p	miR-24-3p (and other miRNAs w/seed GGCUCAG)	0.081	TargetScan Human	High (predicted)	IFNG	cytokine	Adrenergic Receptor Signaling Pathway (Enhanced),Airway Inflammation in Asthma,Airway Pathology in Chronic Obstructive Pulmonary Disease,Allograft Rejection Signaling,Altered T Cell and B Cell Signaling in Rheumatoid Arthritis,Antigen Presentation Pathway,Atherosclerosis Signaling,Autism Signaling Pathway,Cachexia Signaling Pathway,Cardiac Hypertrophy Signaling (Enhanced),CDX Gastrointestinal Can…
hsa-miR-24-3p	miR-24-3p (and other miRNAs w/seed GGCUCAG)	0.081	TargetScan Human	High (predicted)	IL1A	cytokine	Activin Inhibin Signaling Pathway,Acute Phase Response Signaling,Adrenergic Receptor Signaling Pathway (Enhanced),Adrenomedullin signaling pathway,Agranulocyte Adhesion and Diapedesis,Airway Pathology in Chronic Obstructive Pulmonary Disease,Altered T Cell and B Cell Signaling in Rheumatoid Arthritis,Aryl Hydrocarbon Receptor Signaling,Atherosclerosis Signaling,Autism Signaling Pathway,Cachexia S…
hsa-miR-24-3p	miR-24-3p (and other miRNAs w/seed GGCUCAG)	0.081	TargetScan Human	High (predicted)	IRF1	transcription regulator	CGAS-STING Signaling Pathway,Factors involved in megakaryocyte development and platelet production,Histone Modification Signaling Pathway,HOTAIR Regulatory Pathway,IL-12 Signaling and Production in Macrophages,IL-15 Production,IL-27 Signaling Pathway,iNOS Signaling,Interferon alpha/beta signaling,Interferon gamma signaling,Interferon Signaling,ISGylation Signaling Pathway,Macrophage Classical Act…
hsa-miR-24-3p	miR-24-3p (and other miRNAs w/seed GGCUCAG)	0.081	Ingenuity Expert Findings	Experimentally Observed	LINC00472	other	Ferroptosis Signaling Pathway
hsa-miR-24-3p	miR-24-3p (and other miRNAs w/seed GGCUCAG)	0.081	miRecords	Experimentally Observed	MAP2K4	kinase	14-3-3-mediated Signaling,4-1BB Signaling in T Lymphocytes,ABRA Signaling Pathway,Activation of IRF by Cytosolic Pattern Recognition Receptors,Activin Inhibin Signaling Pathway,Acute Myeloid Leukemia Signaling,Acute Phase Response Signaling,Adrenomedullin signaling pathway,Agrin Interactions at Neuromuscular Junction,Antioxidant Action of Vitamin C,Apelin Endothelial Signaling Pathway,Apelin Live…
hsa-miR-24-3p	miR-24-3p (and other miRNAs w/seed GGCUCAG)	0.081	TargetScan Mouse,TarBase,TargetScan Human,miRecords	Experimentally Observed,Moderate (predicted)	MAPK14	kinase	4-1BB Signaling in T Lymphocytes,Activin Inhibin Signaling Pathway,Acute Phase Response Signaling,Adrenomedullin signaling pathway,AMPK Signaling,Amyloid Processing,Antioxidant Action of Vitamin C,Apelin Adipocyte Signaling Pathway,Apelin Cardiomyocyte Signaling Pathway,April Mediated Signaling,ATM Signaling,B Cell Activating Factor Signaling,B Cell Receptor Signaling,BAG2 Signaling Pathway,BBSom…
hsa-miR-24-3p	miR-24-3p (and other miRNAs w/seed GGCUCAG)	0.081	TargetScan Mouse,TargetScan Human	High (predicted),Moderate (predicted)	MAPK7	kinase	Activin Inhibin Signaling Pathway,Adrenomedullin signaling pathway,Apelin Adipocyte Signaling Pathway,Apelin Cardiomyocyte Signaling Pathway,Cardiac Hypertrophy Signaling (Enhanced),CDK5 Signaling,Cellular Effects of Sildenafil (Viagra),Cholecystokinin/Gastrin-mediated Signaling,CLEAR Signaling Pathway,Endocannabinoid Developing Neuron Pathway,Endocannabinoid Neuronal Synapse Pathway,Endothelin-1…
hsa-miR-24-3p	miR-24-3p (and other miRNAs w/seed GGCUCAG)	0.081	miRecords	Experimentally Observed	MYC	transcription regulator	Acute Myeloid Leukemia Signaling,Aryl Hydrocarbon Receptor Signaling,Autophagy,BAG2 Signaling Pathway,Beta-catenin independent WNT signaling,Bladder Cancer Signaling,Cardiac Hypertrophy Signaling (Enhanced),Cell Cycle: G1/S Checkpoint Regulation,Chaperone Mediated Autophagy Signaling Pathway,Chronic Myeloid Leukemia Signaling,Circadian Rhythm Signaling,Cohesin Chromatin Regulation Pathway,Colorec…
hsa-miR-24-3p	miR-24-3p (and other miRNAs w/seed GGCUCAG)	0.081	TargetScan Human	High (predicted)	NFKBIE	transcription regulator	4-1BB Signaling in T Lymphocytes,Activation of IRF by Cytosolic Pattern Recognition Receptors,Acute Phase Response Signaling,Angiopoietin Signaling,Antioxidant Action of Vitamin C,Apoptosis Signaling,April Mediated Signaling,B Cell Activating Factor Signaling,B Cell Receptor Signaling,CD27 Signaling in Lymphocytes,CD28 Signaling in T Helper Cells,CD40 Signaling,Coronavirus Pathogenesis Pathway,De…
hsa-miR-24-3p	miR-24-3p (and other miRNAs w/seed GGCUCAG)	0.081	TargetScan Mouse	High (predicted)	NLRP6	G-protein coupled receptor	Oxytocin in Brain Signaling Pathway,Pathogen Induced Cytokine Storm Signaling Pathway,Pyroptosis Signaling Pathway,Role of PKR in Interferon Induction and Antiviral Response,TREM1 Signaling
hsa-miR-24-3p	miR-24-3p (and other miRNAs w/seed GGCUCAG)	0.081	Ingenuity Expert Findings	Experimentally Observed	PMAIP1	other	Intrinsic Pathway for Apoptosis,Molecular Mechanisms of Cancer,MYC Mediated Apoptosis Signaling,p53 Signaling,Pulmonary Fibrosis Idiopathic Signaling Pathway,TP53 Regulates Transcription of Cell Death Genes
hsa-miR-24-3p	miR-24-3p (and other miRNAs w/seed GGCUCAG)	0.081	TargetScan Human	High (predicted)	PRKCH	kinase	14-3-3-mediated Signaling,Acetylcholine Receptor Signaling Pathway,Adrenergic Receptor Signaling Pathway (Enhanced),Aldosterone Signaling in Epithelial Cells,Androgen Signaling,Apelin Cardiomyocyte Signaling Pathway,Apelin Endothelial Signaling Pathway,Axonal Guidance Signaling,Breast Cancer Regulation by Stathmin1,Cachexia Signaling Pathway,Calcium-induced T Lymphocyte Apoptosis,Cardiac Hypertro…
hsa-miR-24-3p	miR-24-3p (and other miRNAs w/seed GGCUCAG)	0.081	TargetScan Human	High (predicted)	PSMB8	peptidase	ABC-family proteins mediated transport,Antigen Presentation Pathway,BAG2 Signaling Pathway,C-type lectin receptors (CLRs),Cachexia Signaling Pathway,Cell Cycle Checkpoints,Cellular response to hypoxia,Chaperone Mediated Autophagy Signaling Pathway,Class I MHC mediated antigen processing and presentation,Degradation of beta-catenin by the destruction complex,Deubiquitination,DNA Replication Pre-In…
hsa-miR-24-3p	miR-24-3p (and other miRNAs w/seed GGCUCAG)	0.081	TargetScan Mouse,TargetScan Human	High (predicted),Moderate (predicted)	PTPN9	phosphatase	Interleukin-1 family signaling,Protein Kinase A Signaling
hsa-miR-24-3p	miR-24-3p (and other miRNAs w/seed GGCUCAG)	0.081	TargetScan Mouse,TargetScan Human	High (predicted)	RAP1A	enzyme	14-3-3-mediated Signaling,Actin Cytoskeleton Signaling,Actin Nucleation by ARP-WASP Complex,Acute Myeloid Leukemia Signaling,Acute Phase Response Signaling,Adrenomedullin signaling pathway,Agrin Interactions at Neuromuscular Junction,Angiopoietin Signaling,Antiproliferative Role of Somatostatin Receptor 2,Apelin Endothelial Signaling Pathway,Apoptosis Signaling,Autism Signaling Pathway,Axonal Gui…
hsa-miR-24-3p	miR-24-3p (and other miRNAs w/seed GGCUCAG)	0.081	TargetScan Mouse,TargetScan Human	High (predicted)	RAP1B	enzyme	14-3-3-mediated Signaling,Actin Cytoskeleton Signaling,Actin Nucleation by ARP-WASP Complex,Acute Myeloid Leukemia Signaling,Acute Phase Response Signaling,Adrenomedullin signaling pathway,Agrin Interactions at Neuromuscular Junction,Angiopoietin Signaling,Antiproliferative Role of Somatostatin Receptor 2,Apelin Endothelial Signaling Pathway,Apoptosis Signaling,Autism Signaling Pathway,Axonal Gui…
hsa-miR-24-3p	miR-24-3p (and other miRNAs w/seed GGCUCAG)	0.081	TargetScan Human	High (predicted)	RASD2	enzyme	14-3-3-mediated Signaling,Actin Cytoskeleton Signaling,Actin Nucleation by ARP-WASP Complex,Acute Myeloid Leukemia Signaling,Acute Phase Response Signaling,Adrenomedullin signaling pathway,Agrin Interactions at Neuromuscular Junction,Angiopoietin Signaling,Antiproliferative Role of Somatostatin Receptor 2,Apelin Endothelial Signaling Pathway,Apoptosis Signaling,Autism Signaling Pathway,Axonal Gui…
hsa-miR-24-3p	miR-24-3p (and other miRNAs w/seed GGCUCAG)	0.081	miRecords	Experimentally Observed	SMAD3	transcription regulator	Activin Inhibin Signaling Pathway,Adipogenesis pathway,Androgen Signaling,Antiproliferative Role of TOB in T Cell Signaling,Apelin Endothelial Signaling Pathway,Cachexia Signaling Pathway,Cell Cycle: G1/S Checkpoint Regulation,Cellular Effects of Sildenafil (Viagra),Chronic Myeloid Leukemia Signaling,Colorectal Cancer Metastasis Signaling,Coronavirus Pathogenesis Pathway,Deubiquitination,FAT10 Ca…
hsa-miR-24-3p	miR-24-3p (and other miRNAs w/seed GGCUCAG)	0.081	TargetScan Mouse	High (predicted)	TLR8	transmembrane receptor	Activin Inhibin Signaling Pathway,Altered T Cell and B Cell Signaling in Rheumatoid Arthritis,Cachexia Signaling Pathway,CLEAR Signaling Pathway,Colorectal Cancer Metastasis Signaling,Communication between Innate and Adaptive Immune Cells,IL-27 Signaling Pathway,ISGylation Signaling Pathway,Multiple Sclerosis Signaling Pathway,NAFLD Signaling Pathway,Neuroinflammation Signaling Pathway,Neutrophil…
hsa-miR-24-3p	miR-24-3p (and other miRNAs w/seed GGCUCAG)	0.081	TargetScan Human	High (predicted)	USP18	peptidase	Deubiquitination,Interferon alpha/beta signaling,ISGylation Signaling Pathway,Protein Ubiquitination Pathway,TAK1-dependent IKK and NF-kappa-B activation
hsa-miR-26a-5p	miR-26a-5p (and other miRNAs w/seed UCAAGUA)	0.119	TargetScan Mouse,TargetScan Human	High (predicted),Moderate (predicted)	APP	other	Advanced glycosylation endproduct receptor signaling,Amyloid fiber formation,Amyloid Processing,Chaperone Mediated Autophagy Signaling Pathway,Class A/1 (Rhodopsin-like receptors),DDX58/IFIH1-mediated induction of interferon-alpha/beta,DHCR24 Signaling Pathway,Docosahexaenoic Acid (DHA) Signaling,Ephrin A Signaling,Extracellular matrix organization,G alpha (i) signalling events,G alpha (q) signal…
hsa-miR-26a-5p	miR-26a-5p (and other miRNAs w/seed UCAAGUA)	0.119	TargetScan Mouse,TargetScan Human	High (predicted),Moderate (predicted)	ATF2	transcription regulator	4-1BB Signaling in T Lymphocytes,Acetylcholine Receptor Signaling Pathway,Activation of IRF by Cytosolic Pattern Recognition Receptors,Activin Inhibin Signaling Pathway,AMPK Signaling,ATM Signaling,Autophagy,B Cell Receptor Signaling,BMP signaling pathway,Breast Cancer Regulation by Stathmin1,Calcium Signaling,cAMP-mediated signaling,Cardiac Hypertrophy Signaling,Cardiac Hypertrophy Signaling (En…
hsa-miR-26a-5p	miR-26a-5p (and other miRNAs w/seed UCAAGUA)	0.119	TargetScan Mouse,TargetScan Human	High (predicted)	BAG4	other	Cellular response to heat stress,TNF signaling,TWEAK Signaling
hsa-miR-26a-5p	miR-26a-5p (and other miRNAs w/seed UCAAGUA)	0.119	TargetScan Mouse,Ingenuity Expert Findings,TargetScan Human	Experimentally Observed,Moderate (predicted)	BAK1	transporter	Apoptosis Signaling,BEX2 Signaling Pathway,IL-7 Signaling Pathway,Immunogenic Cell Death Signaling Pathway,Induction of Apoptosis by HIV1,Interferon Signaling,Intrinsic Pathway for Apoptosis,Molecular Mechanisms of Cancer,NAFLD Signaling Pathway,Pyroptosis
hsa-miR-26a-5p	miR-26a-5p (and other miRNAs w/seed UCAAGUA)	0.119	TargetScan Human	High (predicted)	BID	other	Amyotrophic Lateral Sclerosis Signaling,Apoptosis Signaling,ATM Signaling,CD27 Signaling in Lymphocytes,Cytotoxic T Lymphocyte-mediated Apoptosis of Target Cells,Death Receptor Signaling,Docosahexaenoic Acid (DHA) Signaling,Ferroptosis Signaling Pathway,Granzyme B Signaling,Induction of Apoptosis by HIV1,Intrinsic Pathway for Apoptosis,Mitochondrial Dysfunction,Molecular Mechanisms of Cancer,Mult…
hsa-miR-26a-5p	miR-26a-5p (and other miRNAs w/seed UCAAGUA)	0.119	TargetScan Mouse	High (predicted)	CAPN10	peptidase	Amyloid Processing,Amyotrophic Lateral Sclerosis Signaling,Apoptosis Signaling,Cachexia Signaling Pathway,Cellular Effects of Sildenafil (Viagra),FAK Signaling,Huntington's Disease Signaling,Integrin Signaling,Mitochondrial Dysfunction,Multiple Sclerosis Signaling Pathway,Necroptosis Signaling Pathway,nNOS Signaling in Neurons,Regulation of Cellular Mechanics by Calpain Protease,Senescence Pathway
hsa-miR-26a-5p	miR-26a-5p (and other miRNAs w/seed UCAAGUA)	0.119	TargetScan Mouse,TargetScan Human	High (predicted)	CHAC1	enzyme	Ferroptosis Signaling Pathway,Response of EIF2AK1 (HRI) to heme deficiency,γ-glutamyl Cycle
hsa-miR-26a-5p	miR-26a-5p (and other miRNAs w/seed UCAAGUA)	0.119	TargetScan Mouse	High (predicted),Moderate (predicted)	H2-M10.1 (includes others)	other	Allograft Rejection Signaling,CDC42 Signaling,CTLA4 Signaling in Cytotoxic T Lymphocytes,Glucocorticoid Receptor Signaling,NUR77 Signaling in T Lymphocytes,OX40 Signaling Pathway,Systemic Lupus Erythematosus in T Cell Signaling Pathway,T Cell Receptor Signaling
hsa-miR-26a-5p	miR-26a-5p (and other miRNAs w/seed UCAAGUA)	0.119	TargetScan Human	High (predicted)	PMAIP1	other	Intrinsic Pathway for Apoptosis,Molecular Mechanisms of Cancer,MYC Mediated Apoptosis Signaling,p53 Signaling,Pulmonary Fibrosis Idiopathic Signaling Pathway,TP53 Regulates Transcription of Cell Death Genes
hsa-miR-26a-5p	miR-26a-5p (and other miRNAs w/seed UCAAGUA)	0.119	TargetScan Mouse,TargetScan Human	High (predicted)	PRKCD	kinase	14-3-3-mediated Signaling,Acetylcholine Receptor Signaling Pathway,Adrenergic Receptor Signaling Pathway (Enhanced),Aldosterone Signaling in Epithelial Cells,Androgen Signaling,Apelin Cardiomyocyte Signaling Pathway,Apelin Endothelial Signaling Pathway,Apoptotic execution phase,Axonal Guidance Signaling,BBSome Signaling Pathway,Breast Cancer Regulation by Stathmin1,C-type lectin receptors (CLRs),…
hsa-miR-26a-5p	miR-26a-5p (and other miRNAs w/seed UCAAGUA)	0.119	Ingenuity Expert Findings	Experimentally Observed	RB1	transcription regulator	Adipogenesis pathway,Antiproliferative Role of TOB in T Cell Signaling,Aryl Hydrocarbon Receptor Signaling,Bladder Cancer Signaling,Cell Cycle Regulation by BTG Family Proteins,Cell Cycle: G1/S Checkpoint Regulation,Chronic Myeloid Leukemia Signaling,Coronavirus Pathogenesis Pathway,Cyclins and Cell Cycle Regulation,DNA Damage/Telomere Stress Induced Senescence,DNA Methylation and Transcriptional…
hsa-miR-26a-5p	miR-26a-5p (and other miRNAs w/seed UCAAGUA)	0.119	TargetScan Mouse,TargetScan Human	High (predicted),Moderate (predicted)	SKP2	other	Antiproliferative Role of TOB in T Cell Signaling,Cell Cycle: G1/S Checkpoint Regulation,Cell Cycle: G2/M DNA Damage Checkpoint Regulation,Chronic Myeloid Leukemia Signaling,Class I MHC mediated antigen processing and presentation,Cyclins and Cell Cycle Regulation,Degradation of beta-catenin by the destruction complex,Deubiquitination,Estrogen-mediated S-phase Entry,Gap Junction Signaling,Hedgeho…
hsa-miR-27b-3p	miR-27a-3p (and other miRNAs w/seed UCACAGU)	0.259	TargetScan Mouse,TargetScan Human	High (predicted)	ACTA2	other	ABRA Signaling Pathway,Actin Cytoskeleton Signaling,Agranulocyte Adhesion and Diapedesis,Agrin Interactions at Neuromuscular Junction,Calcium Signaling,Caveolar-mediated Endocytosis Signaling,Cellular Effects of Sildenafil (Viagra),Clathrin-mediated Endocytosis Signaling,Crosstalk between Dendritic Cells and Natural Killer Cells,Death Receptor Signaling,Dilated Cardiomyopathy Signaling Pathway,EI…
hsa-miR-27b-3p	miR-27a-3p (and other miRNAs w/seed UCACAGU)	0.259	TargetScan Human	High (predicted)	ARF3	enzyme	COPI-mediated anterograde transport,Ferroptosis Signaling Pathway,HER-2 Signaling in Breast Cancer,Integrin Signaling,Intra-Golgi and retrograde Golgi-to-ER traffic,PI Metabolism,ROBO SLIT Signaling Pathway
hsa-miR-27b-3p	miR-27a-3p (and other miRNAs w/seed UCACAGU)	0.259	Ingenuity Expert Findings	Experimentally Observed	BAX	transporter	14-3-3-mediated Signaling,Adrenomedullin signaling pathway,Amyotrophic Lateral Sclerosis Signaling,Apoptosis Signaling,Aryl Hydrocarbon Receptor Signaling,CGAS-STING Signaling Pathway,Colorectal Cancer Metastasis Signaling,Coronavirus Pathogenesis Pathway,Dilated Cardiomyopathy Signaling Pathway,Docosahexaenoic Acid (DHA) Signaling,Hepatic Fibrosis / Hepatic Stellate Cell Activation,HEY1 Signalin…
hsa-miR-27b-3p	miR-27a-3p (and other miRNAs w/seed UCACAGU)	0.259	TargetScan Mouse,Ingenuity Expert Findings,TargetScan Human	Experimentally Observed,Moderate (predicted)	BBC3	other	BEX2 Signaling Pathway,Chaperone Mediated Autophagy Signaling Pathway,Cohesin Chromatin Regulation Pathway,FOXO-mediated transcription of cell death genes,Induction of Apoptosis by HIV1,Intrinsic Pathway for Apoptosis,Mitochondrial Dysfunction,Molecular Mechanisms of Cancer,MYC Mediated Apoptosis Signaling,NAFLD Signaling Pathway,p53 Signaling,Pulmonary Fibrosis Idiopathic Signaling Pathway,TP53 …
hsa-miR-27b-3p	miR-27a-3p (and other miRNAs w/seed UCACAGU)	0.259	TargetScan Human,miRecords	Experimentally Observed,Moderate (predicted)	FADD	other	Activation of IRF by Cytosolic Pattern Recognition Receptors,Caspase activation via Death Receptors in the presence of ligand,Cellular Effects of Sildenafil (Viagra),Cytotoxic T Lymphocyte-mediated Apoptosis of Target Cells,DDX58/IFIH1-mediated induction of interferon-alpha/beta,Death Receptor Signaling,Docosahexaenoic Acid (DHA) Signaling,FasL/ CD95L signaling,Immunogenic Cell Death Signaling Pa…
hsa-miR-27b-3p	miR-27a-3p (and other miRNAs w/seed UCACAGU)	0.259	TargetScan Mouse,TargetScan Human	High (predicted),Moderate (predicted)	GAB1	other	B Cell Receptor Signaling,Dilated Cardiomyopathy Signaling Pathway,Endothelin-1 Signaling,ERK5 Signaling,Fc Epsilon RI Signaling,FGF Signaling,GDNF Family Ligand-Receptor Interactions,HEY1 Signaling Pathway,HGF Signaling,IL-4 Signaling,Insulin Receptor Signaling,Molecular Mechanisms of Cancer,Neurotrophin/TRK Signaling,NGF Signaling,PI3K Cascade,PI3K/AKT Signaling,PIP3 activates AKT signaling,Reg…
hsa-miR-27b-3p	miR-27a-3p (and other miRNAs w/seed UCACAGU)	0.259	TargetScan Human	High (predicted)	GNG13	enzyme	Activation of kainate receptors upon glutamate binding,AMPK Signaling,Androgen Signaling,Antiproliferative Role of Somatostatin Receptor 2,Apelin Endothelial Signaling Pathway,Apelin Muscle Signaling Pathway,Axonal Guidance Signaling,Beta-catenin independent WNT signaling,Breast Cancer Regulation by Stathmin1,Cardiac Hypertrophy Signaling,Cardiac Hypertrophy Signaling (Enhanced),Cardiac β-adrener…
hsa-miR-27b-3p	miR-27a-3p (and other miRNAs w/seed UCACAGU)	0.259	TargetScan Mouse,Ingenuity Expert Findings,TargetScan Human	Experimentally Observed,High (predicted)	GRB2	other	14-3-3-mediated Signaling,Actin Cytoskeleton Signaling,Actin Nucleation by ARP-WASP Complex,Acute Myeloid Leukemia Signaling,Acute Phase Response Signaling,Adrenomedullin signaling pathway,Angiopoietin Signaling,Axonal Guidance Signaling,B Cell Receptor Signaling,BMP signaling pathway,Breast Cancer Regulation by Stathmin1,Cardiac Hypertrophy Signaling,Cargo recognition for clathrin-mediated endoc…
hsa-miR-27b-3p	miR-27a-3p (and other miRNAs w/seed UCACAGU)	0.259	TargetScan Mouse,TargetScan Human	High (predicted),Moderate (predicted)	IFNG	cytokine	Adrenergic Receptor Signaling Pathway (Enhanced),Airway Inflammation in Asthma,Airway Pathology in Chronic Obstructive Pulmonary Disease,Allograft Rejection Signaling,Altered T Cell and B Cell Signaling in Rheumatoid Arthritis,Antigen Presentation Pathway,Atherosclerosis Signaling,Autism Signaling Pathway,Cachexia Signaling Pathway,Cardiac Hypertrophy Signaling (Enhanced),CDX Gastrointestinal Can…
hsa-miR-27b-3p	miR-27a-3p (and other miRNAs w/seed UCACAGU)	0.259	TargetScan Mouse,TargetScan Human	High (predicted),Moderate (predicted)	LIMK1	kinase	ABRA Signaling Pathway,Actin Cytoskeleton Signaling,Activin Inhibin Signaling Pathway,Axonal Guidance Signaling,CCR3 Signaling in Eosinophils,CDC42 Signaling,Chemokine Signaling,Death Receptor Signaling,EPH-Ephrin signaling,Ephrin A Signaling,Ephrin B Signaling,Ephrin Receptor Signaling,Epithelial Adherens Junction Signaling,Estrogen Receptor Signaling,Fcgamma receptor (FCGR) dependent phagocytos…
hsa-miR-27b-3p	miR-27a-3p (and other miRNAs w/seed UCACAGU)	0.259	TargetScan Mouse,TargetScan Human	High (predicted)	MAP2K4	kinase	14-3-3-mediated Signaling,4-1BB Signaling in T Lymphocytes,ABRA Signaling Pathway,Activation of IRF by Cytosolic Pattern Recognition Receptors,Activin Inhibin Signaling Pathway,Acute Myeloid Leukemia Signaling,Acute Phase Response Signaling,Adrenomedullin signaling pathway,Agrin Interactions at Neuromuscular Junction,Antioxidant Action of Vitamin C,Apelin Endothelial Signaling Pathway,Apelin Live…
hsa-miR-27b-3p	miR-27a-3p (and other miRNAs w/seed UCACAGU)	0.259	TargetScan Mouse	High (predicted)	MAPKAPK2	kinase	Arachidonic acid metabolism,BAG2 Signaling Pathway,Cardiac Hypertrophy Signaling,Cardiac Hypertrophy Signaling (Enhanced),CD40 Signaling,Cellular response to heat stress,Eicosanoid Signaling,FGF Signaling,IL-33 Signaling Pathway,IL-6 Signaling,Inhibition of ARE-Mediated mRNA Degradation Pathway,MAP kinase activation,MAPK targets/ Nuclear events mediated by MAP kinases,NOD1/2 Signaling Pathway,Oxi…
hsa-miR-27b-3p	miR-27a-3p (and other miRNAs w/seed UCACAGU)	0.259	Ingenuity Expert Findings	Experimentally Observed	MEF2C	transcription regulator	ABRA Signaling Pathway,Apelin Endothelial Signaling Pathway,B Cell Receptor Signaling,Cachexia Signaling Pathway,Calcium Signaling,Cardiac Hypertrophy Signaling,Cardiac Hypertrophy Signaling (Enhanced),Cardiomyocyte Differentiation via BMP Receptors,Cellular Effects of Sildenafil (Viagra),Cholecystokinin/Gastrin-mediated Signaling,Circadian Clock,Corticotropin Releasing Hormone Signaling,ERK5 Sig…
hsa-miR-27b-3p	miR-27a-3p (and other miRNAs w/seed UCACAGU)	0.259	TargetScan Mouse,Ingenuity Expert Findings,TargetScan Human	Experimentally Observed,Moderate (predicted)	PDPK1	kinase	Activation of NMDA receptors and postsynaptic events,Acute Phase Response Signaling,Aldosterone Signaling in Epithelial Cells,B Cell Receptor Signaling,C-type lectin receptors (CLRs),CD28 Signaling in T Helper Cells,Chaperone Mediated Autophagy Signaling Pathway,Costimulation by the CD28 family,Docosahexaenoic Acid (DHA) Signaling,EIF2 Signaling,Endometrial Cancer Signaling,eNOS Signaling,ERB2-ER…
hsa-miR-27b-3p	miR-27a-3p (and other miRNAs w/seed UCACAGU)	0.259	Ingenuity Expert Findings,TargetScan Human	Experimentally Observed,Moderate (predicted)	PMAIP1	other	Intrinsic Pathway for Apoptosis,Molecular Mechanisms of Cancer,MYC Mediated Apoptosis Signaling,p53 Signaling,Pulmonary Fibrosis Idiopathic Signaling Pathway,TP53 Regulates Transcription of Cell Death Genes
hsa-miR-27b-3p	miR-27a-3p (and other miRNAs w/seed UCACAGU)	0.259	TargetScan Mouse,TargetScan Human	High (predicted)	PPIF	enzyme	Mitochondrial Dysfunction,Necroptosis Signaling Pathway,Neutrophil Extracellular Trap Signaling Pathway,Sirtuin Signaling Pathway
hsa-miR-27b-3p	miR-27a-3p (and other miRNAs w/seed UCACAGU)	0.259	TargetScan Mouse,TargetScan Human	High (predicted),Moderate (predicted)	PSMA1	peptidase	ABC-family proteins mediated transport,BAG2 Signaling Pathway,C-type lectin receptors (CLRs),Cachexia Signaling Pathway,Cell Cycle Checkpoints,Cellular response to hypoxia,Chaperone Mediated Autophagy Signaling Pathway,Class I MHC mediated antigen processing and presentation,Degradation of beta-catenin by the destruction complex,Deubiquitination,DNA Replication Pre-Initiation,FAT10 Signaling Path…
hsa-miR-27b-3p	miR-27a-3p (and other miRNAs w/seed UCACAGU)	0.259	TargetScan Mouse,TargetScan Human	High (predicted),Moderate (predicted)	RPS6KA5	kinase	Bladder Cancer Signaling,C-type lectin receptors (CLRs),Cardiac Hypertrophy Signaling (Enhanced),Circadian Rhythm Signaling,CNTF Signaling,ERK/MAPK Signaling,ERK5 Signaling,FGF Signaling,FLT3 Signaling in Hematopoietic Progenitor Cells,Glucocorticoid Receptor Signaling,Growth Hormone Signaling,Histone Modification Signaling Pathway,ILK Signaling,Insulin Secretion Signaling Pathway,L1CAM interacti…
hsa-miR-27b-3p	miR-27a-3p (and other miRNAs w/seed UCACAGU)	0.259	miRecords	Experimentally Observed	RXRA	ligand-dependent nuclear receptor	Activation of anterior HOX genes in hindbrain during early embryogenesis,Activation of gene expression by SREBF (SREBP),Adrenomedullin signaling pathway,Aryl Hydrocarbon Receptor Signaling,Autism Signaling Pathway,Bile acid and bile salt metabolism,BMAL1:CLOCK,NPAS2 activates circadian gene expression,Carnitine metabolism,Circadian Clock,CLEAR Signaling Pathway,Cytoprotection by HMOX1,DHCR24 Sign…
hsa-miR-27b-3p	miR-27a-3p (and other miRNAs w/seed UCACAGU)	0.259	miRecords	Experimentally Observed	SMAD3	transcription regulator	Activin Inhibin Signaling Pathway,Adipogenesis pathway,Androgen Signaling,Antiproliferative Role of TOB in T Cell Signaling,Apelin Endothelial Signaling Pathway,Cachexia Signaling Pathway,Cell Cycle: G1/S Checkpoint Regulation,Cellular Effects of Sildenafil (Viagra),Chronic Myeloid Leukemia Signaling,Colorectal Cancer Metastasis Signaling,Coronavirus Pathogenesis Pathway,Deubiquitination,FAT10 Ca…
hsa-miR-27b-3p	miR-27a-3p (and other miRNAs w/seed UCACAGU)	0.259	TargetScan Mouse	High (predicted)	TIMM8A	transporter	Mitochondrial protein import,Necroptosis Signaling Pathway,Neutrophil Extracellular Trap Signaling Pathway,Sirtuin Signaling Pathway
hsa-miR-27b-3p	miR-27a-3p (and other miRNAs w/seed UCACAGU)	0.259	TargetScan Human	High (predicted)	UBE2D1	enzyme	BAG2 Signaling Pathway,C-type lectin receptors (CLRs),Cell Cycle Checkpoints,Cellular response to hypoxia,Class I MHC mediated antigen processing and presentation,DDX58/IFIH1-mediated induction of interferon-alpha/beta,Deubiquitination,DNA Replication Pre-Initiation,E3 ubiquitin ligases ubiquitinate target proteins,Fc epsilon receptor (FCERI) signaling,Hypoxia Signaling in the Cardiovascular Syst…
hsa-miR-27b-3p	miR-27a-3p (and other miRNAs w/seed UCACAGU)	0.259	TargetScan Mouse,TargetScan Human	High (predicted),Moderate (predicted)	UBE2N	enzyme	Aggrephagy,C-type lectin receptors (CLRs),Cell Cycle Checkpoints,Class I MHC mediated antigen processing and presentation,DNA Double Strand Break Response,E3 ubiquitin ligases ubiquitinate target proteins,Fc epsilon receptor (FCERI) signaling,HDR through Homologous Recombination (HRR) or Single Strand Annealing (SSA),Hypoxia Signaling in the Cardiovascular System,Interleukin-1 family signaling,IS…
hsa-miR-27b-3p	miR-27a-3p (and other miRNAs w/seed UCACAGU)	0.259	TargetScan Mouse,TargetScan Human	High (predicted),Moderate (predicted)	UBE2V1	transcription regulator	Aggrephagy,C-type lectin receptors (CLRs),Class I MHC mediated antigen processing and presentation,Fc epsilon receptor (FCERI) signaling,Hypoxia Signaling in the Cardiovascular System,Interleukin-1 family signaling,MAP kinase activation,MyD88 cascade initiated on plasma membrane,MyD88 dependent cascade initiated on endosome,MyD88-independent TLR4 cascade,MyD88:MAL(TIRAP) cascade initiated on plas…
hsa-miR-27b-3p	miR-27a-3p (and other miRNAs w/seed UCACAGU)	0.259	TargetScan Human	High (predicted)	YWHAQ	other	14-3-3-mediated Signaling,Cell Cycle Checkpoints,Cell Cycle: G2/M DNA Damage Checkpoint Regulation,CLEAR Signaling Pathway,Epithelial Adherens Junction Signaling,ERK/MAPK Signaling,ERK5 Signaling,FOXO-mediated transcription,HIPPO signaling,Histone Modification Signaling Pathway,IGF-1 Signaling,Inhibition of ARE-Mediated mRNA Degradation Pathway,Intrinsic Pathway for Apoptosis,MSP-RON Signaling in…
hsa-miR-28-3p	miR-28-3p (and other miRNAs w/seed ACUAGAU)	0.525	TargetScan Mouse,TargetScan Human	High (predicted),Moderate (predicted)	PARP8	enzyme	Death Receptor Signaling,Multiple Sclerosis Signaling Pathway,NAD Signaling Pathway,Retinoic acid Mediated Apoptosis Signaling,Ribonucleotide Reductase Signaling Pathway,UVA-Induced MAPK Signaling
hsa-miR-28-3p	miR-28-3p (and other miRNAs w/seed ACUAGAU)	0.525	TargetScan Mouse,TargetScan Human	High (predicted),Moderate (predicted)	VIM	other	14-3-3-mediated Signaling,Aggrephagy,Apoptotic execution phase,Chaperone Mediated Autophagy,CSDE1 Signaling Pathway,Endocannabinoid Cancer Inhibition Pathway,HIF1α Signaling,HOTAIR Regulatory Pathway,ID1 Signaling Pathway,ILK Signaling,Interleukin-4 and Interleukin-13 signaling,Late endosomal microautophagy,MSP-RON Signaling in Cancer Cells Pathway,Pulmonary Fibrosis Idiopathic Signaling Pathway,…
hsa-miR-29a-3p	miR-29b-3p (and other miRNAs w/seed AGCACCA)	0.321	TargetScan Mouse,TargetScan Human	High (predicted),Moderate (predicted)	ANGPTL4	other	Ferroptosis Signaling Pathway,Plasma lipoprotein assembly, remodeling, and clearance,Regulation of lipid metabolism by PPARalpha,Transcriptional regulation of white adipocyte differentiation
hsa-miR-29a-3p	miR-29b-3p (and other miRNAs w/seed AGCACCA)	0.321	TargetScan Mouse	High (predicted)	Arf2	other	Ferroptosis Signaling Pathway,HER-2 Signaling in Breast Cancer,Integrin Signaling,ROBO SLIT Signaling Pathway
hsa-miR-29a-3p	miR-29b-3p (and other miRNAs w/seed AGCACCA)	0.321	TargetScan Mouse,TargetScan Human	High (predicted),Moderate (predicted)	ARF5	enzyme	COPI-mediated anterograde transport,Ferroptosis Signaling Pathway,HER-2 Signaling in Breast Cancer,Integrin Signaling,Intra-Golgi and retrograde Golgi-to-ER traffic,ROBO SLIT Signaling Pathway
hsa-miR-29a-3p	miR-29b-3p (and other miRNAs w/seed AGCACCA)	0.321	TargetScan Mouse,TargetScan Human	High (predicted)	BAK1	transporter	Apoptosis Signaling,BEX2 Signaling Pathway,IL-7 Signaling Pathway,Immunogenic Cell Death Signaling Pathway,Induction of Apoptosis by HIV1,Interferon Signaling,Intrinsic Pathway for Apoptosis,Molecular Mechanisms of Cancer,NAFLD Signaling Pathway,Pyroptosis
hsa-miR-29a-3p	miR-29b-3p (and other miRNAs w/seed AGCACCA)	0.321	TargetScan Mouse,TargetScan Human	High (predicted),Moderate (predicted)	BMF	other	Intrinsic Pathway for Apoptosis
hsa-miR-29a-3p	miR-29b-3p (and other miRNAs w/seed AGCACCA)	0.321	TargetScan Human	High (predicted)	CASP8	peptidase	Acetylcholine Receptor Signaling Pathway,Apoptosis Signaling,Apoptotic execution phase,C-type lectin receptors (CLRs),Cachexia Signaling Pathway,Caspase activation via Death Receptors in the presence of ligand,CD27 Signaling in Lymphocytes,Cellular Effects of Sildenafil (Viagra),Coronavirus Pathogenesis Pathway,Cytotoxic T Lymphocyte-mediated Apoptosis of Target Cells,DDX58/IFIH1-mediated inducti…
hsa-miR-29a-3p	miR-29b-3p (and other miRNAs w/seed AGCACCA)	0.321	Ingenuity Expert Findings,TargetScan Human,miRecords	Experimentally Observed,High (predicted)	CDC42	enzyme	Actin Cytoskeleton Signaling,Actin Nucleation by ARP-WASP Complex,Agrin Interactions at Neuromuscular Junction,Axonal Guidance Signaling,B Cell Receptor Signaling,Cardiac Hypertrophy Signaling,CD28 Signaling in T Helper Cells,CDC42 Signaling,Cholecystokinin/Gastrin-mediated Signaling,Clathrin-mediated Endocytosis Signaling,Colorectal Cancer Metastasis Signaling,Costimulation by the CD28 family,CX…
hsa-miR-29a-3p	miR-29b-3p (and other miRNAs w/seed AGCACCA)	0.321	TargetScan Human	High (predicted)	CYCS	enzyme	Amyotrophic Lateral Sclerosis Signaling,Apoptosis Signaling,CD27 Signaling in Lymphocytes,Ceramide Signaling,Cytoprotection by HMOX1,Cytotoxic T Lymphocyte-mediated Apoptosis of Target Cells,Death Receptor Signaling,Detoxification of Reactive Oxygen Species,Docosahexaenoic Acid (DHA) Signaling,Electron transport, ATP synthesis, and heat production by uncoupling proteins,Granzyme B Signaling,Hunti…
hsa-miR-29a-3p	miR-29b-3p (and other miRNAs w/seed AGCACCA)	0.321	TargetScan Mouse,TargetScan Human	High (predicted),Moderate (predicted)	FOXO3	transcription regulator	Activin Inhibin Signaling Pathway,AMPK Signaling,Autophagy,Cachexia Signaling Pathway,Cancer Drug Resistance by Drug Efflux,Chronic Myeloid Leukemia Signaling,Endometrial Cancer Signaling,ERK5 Signaling,Erythropoietin Signaling Pathway,Estrogen Receptor Signaling,Extra-nuclear estrogen signaling,FLT3 Signaling,FOXO-mediated transcription,FOXO-mediated transcription of cell cycle genes,FOXO-mediat…
hsa-miR-29a-3p	miR-29b-3p (and other miRNAs w/seed AGCACCA)	0.321	TargetScan Mouse,TargetScan Human	High (predicted),Moderate (predicted)	GNG12	enzyme	Actin Cytoskeleton Signaling,Activation of kainate receptors upon glutamate binding,AMPK Signaling,Androgen Signaling,Antiproliferative Role of Somatostatin Receptor 2,Apelin Endothelial Signaling Pathway,Apelin Muscle Signaling Pathway,Axonal Guidance Signaling,Beta-catenin independent WNT signaling,Breast Cancer Regulation by Stathmin1,Cardiac Hypertrophy Signaling,Cardiac Hypertrophy Signaling…
hsa-miR-29a-3p	miR-29b-3p (and other miRNAs w/seed AGCACCA)	0.321	TargetScan Human	High (predicted)	IL36G	cytokine	Activin Inhibin Signaling Pathway,Acute Phase Response Signaling,Adrenergic Receptor Signaling Pathway (Enhanced),Adrenomedullin signaling pathway,Agranulocyte Adhesion and Diapedesis,Airway Pathology in Chronic Obstructive Pulmonary Disease,Altered T Cell and B Cell Signaling in Rheumatoid Arthritis,Atherosclerosis Signaling,Autism Signaling Pathway,Cachexia Signaling Pathway,Cardiac Hypertrophy…
hsa-miR-29a-3p	miR-29b-3p (and other miRNAs w/seed AGCACCA)	0.321	TargetScan Mouse,TargetScan Human	High (predicted)	IREB2	translation regulator	Ferroptosis Signaling Pathway,Iron homeostasis signaling pathway,Iron uptake and transport
hsa-miR-29a-3p	miR-29b-3p (and other miRNAs w/seed AGCACCA)	0.321	TargetScan Mouse,Ingenuity Expert Findings,TarBase,TargetScan Human,miRecords	Experimentally Observed,High (predicted)	MCL1	transporter	Apoptosis Signaling,Chaperone Mediated Autophagy Signaling Pathway,Chronic Myeloid Leukemia Signaling,IL-27 Signaling Pathway,IL-6 Signaling,IL-7 Signaling Pathway,Interleukin-4 and Interleukin-13 signaling,MYC Mediated Apoptosis Signaling,Neutrophil Extracellular Trap Signaling Pathway,PI3K/AKT Signaling,Role of JAK family kinases in IL-6-type Cytokine Signaling,Systemic Lupus Erythematosus in B…
hsa-miR-29a-3p	miR-29b-3p (and other miRNAs w/seed AGCACCA)	0.321	TargetScan Mouse,Ingenuity Expert Findings,TargetScan Human,miRecords	Experimentally Observed,Moderate (predicted)	PIK3R1	kinase	14-3-3-mediated Signaling,3-phosphoinositide Biosynthesis,Acetylcholine Receptor Signaling Pathway,Actin Cytoskeleton Signaling,Activin Inhibin Signaling Pathway,Acute Myeloid Leukemia Signaling,Acute Phase Response Signaling,Adrenomedullin signaling pathway,Aldosterone Signaling in Epithelial Cells,AMPK Signaling,Amyotrophic Lateral Sclerosis Signaling,Angiopoietin Signaling,Antiproliferative Ro…
hsa-miR-29a-3p	miR-29b-3p (and other miRNAs w/seed AGCACCA)	0.321	Ingenuity Expert Findings	Experimentally Observed	PLEC	other	Apoptotic execution phase,Assembly of collagen fibrils and other multimeric structures,Cell junction organization,Nuclear Cytoskeleton Signaling Pathway
hsa-miR-29a-3p	miR-29b-3p (and other miRNAs w/seed AGCACCA)	0.321	TargetScan Human	High (predicted)	REL	transcription regulator	4-1BB Signaling in T Lymphocytes,Activation of IRF by Cytosolic Pattern Recognition Receptors,Acute Myeloid Leukemia Signaling,Acute Phase Response Signaling,Adrenomedullin signaling pathway,Altered T Cell and B Cell Signaling in Rheumatoid Arthritis,Androgen Signaling,Angiopoietin Signaling,Antioxidant Action of Vitamin C,Apelin Endothelial Signaling Pathway,Apelin Pancreas Signaling Pathway,Apo…
hsa-miR-29a-3p	miR-29b-3p (and other miRNAs w/seed AGCACCA)	0.321	TargetScan Human	High (predicted)	SERPINB9	other	Tumoricidal Function of Hepatic Natural Killer Cells
hsa-miR-29a-3p	miR-29b-3p (and other miRNAs w/seed AGCACCA)	0.321	TargetScan Mouse,miRecords	Experimentally Observed,Moderate (predicted)	SP1	transcription regulator	Activation of gene expression by SREBF (SREBP),Apelin Endothelial Signaling Pathway,Aryl Hydrocarbon Receptor Signaling,BAG2 Signaling Pathway,BER (Base Excision Repair) Pathway,DNA Methylation and Transcriptional Repression Signaling,ERB2-ERBB3 Signaling,ESR-mediated signaling,Estrogen Receptor Signaling,Estrogen-Dependent Breast Cancer Signaling,FAK Signaling,Ferroptosis Signaling Pathway,Gap J…
hsa-miR-29a-3p	miR-29b-3p (and other miRNAs w/seed AGCACCA)	0.321	TargetScan Human	High (predicted)	TFAP2C	transcription regulator	Adrenomedullin signaling pathway,Ferroptosis Signaling Pathway,SUMOylation of transcription factors,Transcriptional regulation by the AP-2 (TFAP2) family of transcription factors
hsa-miR-29a-3p	miR-29b-3p (and other miRNAs w/seed AGCACCA)	0.321	TargetScan Human	High (predicted)	TIMM8B	transporter	Mitochondrial protein import,Necroptosis Signaling Pathway,Neutrophil Extracellular Trap Signaling Pathway,Sirtuin Signaling Pathway
hsa-miR-29a-3p	miR-29b-3p (and other miRNAs w/seed AGCACCA)	0.321	Ingenuity Expert Findings,TargetScan Human	Experimentally Observed,High (predicted)	TNFAIP3	enzyme	CD40 Signaling,DDX58/IFIH1-mediated induction of interferon-alpha/beta,Deubiquitination,NF-κB Signaling,NLR signaling pathways,NOD1/2 Signaling Pathway,TNF signaling,TNFR1 Signaling,TNFR2 Signaling,Toll-like Receptor Signaling
hsa-miR-29a-3p	miR-29b-3p (and other miRNAs w/seed AGCACCA)	0.321	TargetScan Mouse,TargetScan Human	High (predicted)	TNFRSF1A	transmembrane receptor	14-3-3-mediated Signaling,Activin Inhibin Signaling Pathway,Acute Phase Response Signaling,Adipogenesis pathway,Agranulocyte Adhesion and Diapedesis,Apoptosis Signaling,Autophagy,Cachexia Signaling Pathway,Cardiac Hypertrophy Signaling (Enhanced),Ceramide Signaling,CLEAR Signaling Pathway,Colorectal Cancer Metastasis Signaling,Death Receptor Signaling,Dendritic Cell Maturation,Docosahexaenoic Aci…
hsa-miR-29a-3p	miR-29b-3p (and other miRNAs w/seed AGCACCA)	0.321	TargetScan Mouse,TargetScan Human	High (predicted)	TRAF4	other	Lymphotoxin β Receptor Signaling,NGF Signaling,Role of Macrophages, Fibroblasts and Endothelial Cells in Rheumatoid Arthritis,Small Cell Lung Cancer Signaling,Systemic Lupus Erythematosus in B Cell Signaling Pathway,Toll-like Receptor Signaling
hsa-miR-29a-3p	miR-29b-3p (and other miRNAs w/seed AGCACCA)	0.321	TargetScan Mouse,TargetScan Human	High (predicted),Moderate (predicted)	UACA	other	Intrinsic Pathway for Apoptosis,RHO GTPase cycle
hsa-miR-3074-5p	miR-3074-5p (miRNAs w/seed UUCCUGC)	0.037	TargetScan Mouse	High (predicted)	GSN	other	ABRA Signaling Pathway,Actin Cytoskeleton Signaling,Amyloid fiber formation,Apoptotic execution phase,Germ Cell-Sertoli Cell Junction Signaling,Integrin Signaling,Neutrophil degranulation,RANK Signaling in Osteoclasts,Regulation of Actin-based Motility by Rho,Role of Osteoblasts, Osteoclasts and Chondrocytes in Rheumatoid Arthritis,Role of Osteoclasts in Rheumatoid Arthritis Signaling Pathway,Sen…
hsa-miR-3074-5p	miR-3074-5p (miRNAs w/seed UUCCUGC)	0.037	TargetScan Mouse	High (predicted)	H2-M1/H2-M9	other	Allograft Rejection Signaling,CDC42 Signaling,CTLA4 Signaling in Cytotoxic T Lymphocytes,Glucocorticoid Receptor Signaling,NUR77 Signaling in T Lymphocytes,OX40 Signaling Pathway,Systemic Lupus Erythematosus in T Cell Signaling Pathway,T Cell Receptor Signaling
hsa-miR-3074-5p	miR-3074-5p (miRNAs w/seed UUCCUGC)	0.037	TargetScan Human	High (predicted)	IRAK4	kinase	Hepatic Cholestasis,Hepatic Fibrosis Signaling Pathway,IL-1 Signaling,IL-33 Signaling Pathway,IL-8 Signaling,iNOS Signaling,Interleukin-1 family signaling,Macrophage Classical Activation Signaling Pathway,MyD88 cascade initiated on plasma membrane,MyD88 dependent cascade initiated on endosome,MyD88:MAL(TIRAP) cascade initiated on plasma membrane,Natural Killer Cell Signaling,Neuroinflammation Sig…
hsa-miR-30e-3p	miR-30a-3p (and other miRNAs w/seed UUUCAGU)	0.115	TargetScan Human	High (predicted)	BMX	kinase	Apoptotic execution phase,IL-15 Production,Leukocyte Extravasation Signaling,PI Metabolism,Sperm Motility,TEC Kinase Signaling
hsa-miR-30e-3p	miR-30a-3p (and other miRNAs w/seed UUUCAGU)	0.115	TargetScan Mouse	High (predicted)	Calm1 (includes others)	other	Acetylcholine Receptor Signaling Pathway,Adrenomedullin signaling pathway,Androgen Signaling,Apelin Endothelial Signaling Pathway,Autophagy,B Cell Receptor Signaling,Calcium Signaling,Calcium-induced T Lymphocyte Apoptosis,cAMP-mediated signaling,Cardiac Hypertrophy Signaling,Cardiac Hypertrophy Signaling (Enhanced),CCR3 Signaling in Eosinophils,CCR5 Signaling in Macrophages,CD28 Signaling in T H…
hsa-miR-30e-3p	miR-30a-3p (and other miRNAs w/seed UUUCAGU)	0.115	TargetScan Human	High (predicted)	IL1B	cytokine	Activin Inhibin Signaling Pathway,Acute Phase Response Signaling,Adrenergic Receptor Signaling Pathway (Enhanced),Adrenomedullin signaling pathway,Agranulocyte Adhesion and Diapedesis,Airway Pathology in Chronic Obstructive Pulmonary Disease,Altered T Cell and B Cell Signaling in Rheumatoid Arthritis,Aryl Hydrocarbon Receptor Signaling,Atherosclerosis Signaling,Autism Signaling Pathway,C-type lec…
hsa-miR-30e-3p	miR-30a-3p (and other miRNAs w/seed UUUCAGU)	0.115	TargetScan Mouse	High (predicted)	IL1RN	cytokine	Activin Inhibin Signaling Pathway,Acute Phase Response Signaling,Adrenomedullin signaling pathway,Agranulocyte Adhesion and Diapedesis,Altered T Cell and B Cell Signaling in Rheumatoid Arthritis,Atherosclerosis Signaling,Autism Signaling Pathway,Cachexia Signaling Pathway,Cholecystokinin/Gastrin-mediated Signaling,Communication between Innate and Adaptive Immune Cells,Dendritic Cell Maturation,FX…
hsa-miR-30e-3p	miR-30a-3p (and other miRNAs w/seed UUUCAGU)	0.115	TargetScan Human	High (predicted)	IL33	cytokine	Activin Inhibin Signaling Pathway,Acute Phase Response Signaling,Adrenergic Receptor Signaling Pathway (Enhanced),Adrenomedullin signaling pathway,Agranulocyte Adhesion and Diapedesis,Airway Inflammation in Asthma,Airway Pathology in Chronic Obstructive Pulmonary Disease,Altered T Cell and B Cell Signaling in Rheumatoid Arthritis,Atherosclerosis Signaling,Autism Signaling Pathway,Cachexia Signali…
hsa-miR-30e-3p	miR-30a-3p (and other miRNAs w/seed UUUCAGU)	0.115	TargetScan Mouse	High (predicted)	IL36A	cytokine	Activin Inhibin Signaling Pathway,Acute Phase Response Signaling,Adrenergic Receptor Signaling Pathway (Enhanced),Adrenomedullin signaling pathway,Agranulocyte Adhesion and Diapedesis,Airway Pathology in Chronic Obstructive Pulmonary Disease,Altered T Cell and B Cell Signaling in Rheumatoid Arthritis,Atherosclerosis Signaling,Autism Signaling Pathway,Cachexia Signaling Pathway,Cardiac Hypertrophy…
hsa-miR-30e-3p	miR-30a-3p (and other miRNAs w/seed UUUCAGU)	0.115	TargetScan Mouse,Ingenuity Expert Findings	Experimentally Observed,Moderate (predicted)	PIK3C2A	kinase	14-3-3-mediated Signaling,3-phosphoinositide Biosynthesis,Acetylcholine Receptor Signaling Pathway,Actin Cytoskeleton Signaling,Activin Inhibin Signaling Pathway,Acute Myeloid Leukemia Signaling,Adrenomedullin signaling pathway,Aldosterone Signaling in Epithelial Cells,AMPK Signaling,Amyotrophic Lateral Sclerosis Signaling,Angiopoietin Signaling,Antiproliferative Role of Somatostatin Receptor 2,A…
hsa-miR-30e-3p	miR-30a-3p (and other miRNAs w/seed UUUCAGU)	0.115	TargetScan Human	High (predicted)	PSMD10	transcription regulator	ABC-family proteins mediated transport,BAG2 Signaling Pathway,C-type lectin receptors (CLRs),Cachexia Signaling Pathway,Cell Cycle Checkpoints,Cellular response to hypoxia,Class I MHC mediated antigen processing and presentation,Degradation of beta-catenin by the destruction complex,Deubiquitination,DNA Replication Pre-Initiation,FAT10 Signaling Pathway,Fc epsilon receptor (FCERI) signaling,Hedge…
hsa-miR-30d-5p	miR-30c-5p (and other miRNAs w/seed GUAAACA)	1.239	TargetScan Mouse,TargetScan Human	High (predicted)	ACTC1	enzyme	ABRA Signaling Pathway,Actin Cytoskeleton Signaling,Agranulocyte Adhesion and Diapedesis,Agrin Interactions at Neuromuscular Junction,Calcium Signaling,Caveolar-mediated Endocytosis Signaling,Cellular Effects of Sildenafil (Viagra),Clathrin-mediated Endocytosis Signaling,Crosstalk between Dendritic Cells and Natural Killer Cells,Death Receptor Signaling,Dilated Cardiomyopathy Signaling Pathway,EI…
hsa-miR-30d-5p	miR-30c-5p (and other miRNAs w/seed GUAAACA)	1.239	TargetScan Human	High (predicted)	AVEN	other	Intrinsic Pathway for Apoptosis
hsa-miR-30d-5p	miR-30c-5p (and other miRNAs w/seed GUAAACA)	1.239	TargetScan Mouse,TargetScan Human,miRecords	Experimentally Observed,High (predicted)	BECN1	other	Autophagy,Cachexia Signaling Pathway,Class I MHC mediated antigen processing and presentation,CLEAR Signaling Pathway,Deubiquitination,Ferroptosis Signaling Pathway,IL-27 Signaling Pathway,Immunogenic Cell Death Signaling Pathway,ISGylation Signaling Pathway,Macroautophagy,Mitochondrial Dysfunction,Role of MAPK Signaling in Promoting the Pathogenesis of Influenza,Sirtuin Signaling Pathway
hsa-miR-30d-5p	miR-30c-5p (and other miRNAs w/seed GUAAACA)	1.239	TargetScan Human	High (predicted)	CAPN5	peptidase	Amyloid Processing,Amyotrophic Lateral Sclerosis Signaling,Apoptosis Signaling,Cachexia Signaling Pathway,Cellular Effects of Sildenafil (Viagra),FAK Signaling,Huntington's Disease Signaling,Integrin Signaling,Mitochondrial Dysfunction,Multiple Sclerosis Signaling Pathway,Necroptosis Signaling Pathway,nNOS Signaling in Neurons,Regulation of Cellular Mechanics by Calpain Protease,Senescence Pathway
hsa-miR-30d-5p	miR-30c-5p (and other miRNAs w/seed GUAAACA)	1.239	TargetScan Mouse,TargetScan Human	High (predicted),Moderate (predicted)	CARS1	enzyme	Ferroptosis Signaling Pathway,tRNA Charging
hsa-miR-30d-5p	miR-30c-5p (and other miRNAs w/seed GUAAACA)	1.239	TargetScan Human	High (predicted)	CASP3	peptidase	Acetylcholine Receptor Signaling Pathway,Adrenomedullin signaling pathway,Amyotrophic Lateral Sclerosis Signaling,Apoptosis Signaling,Apoptotic execution phase,BAG2 Signaling Pathway,Cachexia Signaling Pathway,Caspase activation via Dependence Receptors in the absence of ligand,CD27 Signaling in Lymphocytes,Cellular Effects of Sildenafil (Viagra),Colorectal Cancer Metastasis Signaling,Coronavirus…
hsa-miR-30d-5p	miR-30c-5p (and other miRNAs w/seed GUAAACA)	1.239	TargetScan Mouse	High (predicted)	CTH	enzyme	Adrenomedullin signaling pathway,Antiproliferative Role of Somatostatin Receptor 2,Circadian Rhythm Signaling,Corticotropin Releasing Hormone Signaling,Cysteine Biosynthesis III (mammalia),Cysteine Biosynthesis/Homocysteine Degradation,Ferroptosis Signaling Pathway,Gap Junction Signaling,L-cysteine Degradation II,Neurovascular Coupling Signaling Pathway,Oxytocin in Spinal Neurons Signaling Pathwa…
hsa-miR-30d-5p	miR-30c-5p (and other miRNAs w/seed GUAAACA)	1.239	Ingenuity Expert Findings	Experimentally Observed	FOXO3	transcription regulator	Activin Inhibin Signaling Pathway,AMPK Signaling,Autophagy,Cachexia Signaling Pathway,Cancer Drug Resistance by Drug Efflux,Chronic Myeloid Leukemia Signaling,Endometrial Cancer Signaling,ERK5 Signaling,Erythropoietin Signaling Pathway,Estrogen Receptor Signaling,Extra-nuclear estrogen signaling,FLT3 Signaling,FOXO-mediated transcription,FOXO-mediated transcription of cell cycle genes,FOXO-mediat…
hsa-miR-30d-5p	miR-30c-5p (and other miRNAs w/seed GUAAACA)	1.239	TargetScan Mouse,TargetScan Human	High (predicted),Moderate (predicted)	GNA13	enzyme	Actin Cytoskeleton Signaling,AMPK Signaling,Androgen Signaling,Apelin Endothelial Signaling Pathway,Apelin Muscle Signaling Pathway,Axonal Guidance Signaling,Breast Cancer Regulation by Stathmin1,Cardiac Hypertrophy Signaling,Cardiac Hypertrophy Signaling (Enhanced),Cardiac β-adrenergic Signaling,CCR3 Signaling in Eosinophils,CCR5 Signaling in Macrophages,Cholecystokinin/Gastrin-mediated Signalin…
hsa-miR-30d-5p	miR-30c-5p (and other miRNAs w/seed GUAAACA)	1.239	TargetScan Human	High (predicted)	GNG10	enzyme	Activation of kainate receptors upon glutamate binding,AMPK Signaling,Androgen Signaling,Antiproliferative Role of Somatostatin Receptor 2,Apelin Endothelial Signaling Pathway,Apelin Muscle Signaling Pathway,Axonal Guidance Signaling,Beta-catenin independent WNT signaling,Breast Cancer Regulation by Stathmin1,Cardiac Hypertrophy Signaling,Cardiac Hypertrophy Signaling (Enhanced),Cardiac β-adrener…
hsa-miR-30d-5p	miR-30c-5p (and other miRNAs w/seed GUAAACA)	1.239	TarBase	Experimentally Observed	JUN	transcription regulator	14-3-3-mediated Signaling,4-1BB Signaling in T Lymphocytes,Activation of anterior HOX genes in hindbrain during early embryogenesis,Activation of IRF by Cytosolic Pattern Recognition Receptors,Activin Inhibin Signaling Pathway,Acute Phase Response Signaling,Agrin Interactions at Neuromuscular Junction,Androgen Signaling,Apelin Endothelial Signaling Pathway,April Mediated Signaling,Aryl Hydrocarbo…
hsa-miR-30d-5p	miR-30c-5p (and other miRNAs w/seed GUAAACA)	1.239	TargetScan Mouse,TargetScan Human	High (predicted)	MAP3K2	kinase	B Cell Receptor Signaling,Cardiac Hypertrophy Signaling,Cardiac Hypertrophy Signaling (Enhanced),Caveolar-mediated Endocytosis Signaling,CD27 Signaling in Lymphocytes,ERK5 Signaling,G-Protein Coupled Receptor Signaling,Gap Junction Signaling,Germ Cell-Sertoli Cell Junction Signaling,GNRH Signaling,HGF Signaling,Natural Killer Cell Signaling,NGF Signaling,NUR77 Signaling in T Lymphocytes,PKCθ Sign…
hsa-miR-30d-5p	miR-30c-5p (and other miRNAs w/seed GUAAACA)	1.239	Ingenuity Expert Findings,TargetScan Human	Experimentally Observed,High (predicted)	MAP4K4	kinase	Apoptosis Signaling,Creatine-phosphate Biosynthesis,Death Receptor Signaling,Ephrin Receptor Signaling,IL-10 Signaling,IL-6 Signaling,IL-8 Signaling,NF-κB Signaling,NOD1/2 Signaling Pathway,Oxidative Stress Induced Senescence,PPAR Signaling,PPARα/RXRα Activation,SAPK/JNK Signaling,Systemic Lupus Erythematosus in B Cell Signaling Pathway,Toll-like Receptor Signaling
hsa-miR-30d-5p	miR-30c-5p (and other miRNAs w/seed GUAAACA)	1.239	Ingenuity Expert Findings	Experimentally Observed	PLEC	other	Apoptotic execution phase,Assembly of collagen fibrils and other multimeric structures,Cell junction organization,Nuclear Cytoskeleton Signaling Pathway
hsa-miR-30d-5p	miR-30c-5p (and other miRNAs w/seed GUAAACA)	1.239	TargetScan Mouse,TargetScan Human	High (predicted)	PPID	enzyme	ESR-mediated signaling,Necroptosis Signaling Pathway,Neutrophil Extracellular Trap Signaling Pathway,Sirtuin Signaling Pathway
hsa-miR-30d-5p	miR-30c-5p (and other miRNAs w/seed GUAAACA)	1.239	TargetScan Mouse,TarBase,TargetScan Human	Experimentally Observed,High (predicted),Moderate (predicted)	PPP3CA	phosphatase	3-phosphoinositide Biosynthesis,3-phosphoinositide Degradation,ABRA Signaling Pathway,Amyotrophic Lateral Sclerosis Signaling,Autophagy,Axonal Guidance Signaling,B Cell Receptor Signaling,Beta-catenin independent WNT signaling,C-type lectin receptors (CLRs),Calcium Signaling,Calcium-induced T Lymphocyte Apoptosis,cAMP-mediated signaling,Cardiac Hypertrophy Signaling,Cardiac Hypertrophy Signaling …
hsa-miR-30d-5p	miR-30c-5p (and other miRNAs w/seed GUAAACA)	1.239	TargetScan Mouse,TarBase	Experimentally Observed,High (predicted)	PPP3R1	phosphatase	3-phosphoinositide Biosynthesis,3-phosphoinositide Degradation,ABRA Signaling Pathway,Autophagy,Axonal Guidance Signaling,B Cell Receptor Signaling,Beta-catenin independent WNT signaling,C-type lectin receptors (CLRs),Calcium Signaling,Calcium-induced T Lymphocyte Apoptosis,cAMP-mediated signaling,Cardiac Hypertrophy Signaling,Cardiac Hypertrophy Signaling (Enhanced),CD28 Signaling in T Helper Ce…
hsa-miR-30d-5p	miR-30c-5p (and other miRNAs w/seed GUAAACA)	1.239	TargetScan Mouse,TargetScan Human	High (predicted)	PTPN13	phosphatase	3-phosphoinositide Biosynthesis,3-phosphoinositide Degradation,Chronic Myeloid Leukemia Signaling,D-myo-inositol (1,4,5,6)-Tetrakisphosphate Biosynthesis,D-myo-inositol (3,4,5,6)-tetrakisphosphate Biosynthesis,D-myo-inositol-5-phosphate Metabolism,Ephrin Receptor Signaling,Interleukin-1 family signaling,PI Metabolism,Protein Kinase A Signaling,RHO GTPase cycle,Superpathway of Inositol Phosphate C…
hsa-miR-30d-5p	miR-30c-5p (and other miRNAs w/seed GUAAACA)	1.239	TargetScan Human	High (predicted)	PTPN20	phosphatase	3-phosphoinositide Biosynthesis,3-phosphoinositide Degradation,D-myo-inositol (1,4,5,6)-Tetrakisphosphate Biosynthesis,D-myo-inositol (3,4,5,6)-tetrakisphosphate Biosynthesis,D-myo-inositol-5-phosphate Metabolism,Interleukin-1 family signaling,Superpathway of Inositol Phosphate Compounds
hsa-miR-30d-5p	miR-30c-5p (and other miRNAs w/seed GUAAACA)	1.239	TargetScan Mouse,Ingenuity Expert Findings,TargetScan Human	Experimentally Observed,High (predicted)	RAP1B	enzyme	14-3-3-mediated Signaling,Actin Cytoskeleton Signaling,Actin Nucleation by ARP-WASP Complex,Acute Myeloid Leukemia Signaling,Acute Phase Response Signaling,Adrenomedullin signaling pathway,Agrin Interactions at Neuromuscular Junction,Angiopoietin Signaling,Antiproliferative Role of Somatostatin Receptor 2,Apelin Endothelial Signaling Pathway,Apoptosis Signaling,Autism Signaling Pathway,Axonal Gui…
hsa-miR-30d-5p	miR-30c-5p (and other miRNAs w/seed GUAAACA)	1.239	TargetScan Mouse,TargetScan Human	High (predicted),Moderate (predicted)	RARB	ligand-dependent nuclear receptor	Activation of anterior HOX genes in hindbrain during early embryogenesis,Aryl Hydrocarbon Receptor Signaling,Autism Signaling Pathway,Generic Transcription Pathway,Glucocorticoid Receptor Signaling,Non-Small Cell Lung Cancer Signaling,RAR Activation,Retinoic acid Mediated Apoptosis Signaling,Signaling by Retinoic Acid,Sirtuin Signaling Pathway,Small Cell Lung Cancer Signaling,White Adipose Tissue…
hsa-miR-30d-5p	miR-30c-5p (and other miRNAs w/seed GUAAACA)	1.239	TargetScan Mouse,TargetScan Human	High (predicted)	RARG	ligand-dependent nuclear receptor	Activation of anterior HOX genes in hindbrain during early embryogenesis,Aryl Hydrocarbon Receptor Signaling,Autism Signaling Pathway,Generic Transcription Pathway,Glucocorticoid Receptor Signaling,RAR Activation,Retinoic acid Mediated Apoptosis Signaling,Signaling by Retinoic Acid,White Adipose Tissue Browning Pathway,WNT/β-catenin Signaling
hsa-miR-30d-5p	miR-30c-5p (and other miRNAs w/seed GUAAACA)	1.239	TargetScan Mouse	High (predicted)	RASD1	enzyme	14-3-3-mediated Signaling,Actin Cytoskeleton Signaling,Actin Nucleation by ARP-WASP Complex,Acute Myeloid Leukemia Signaling,Acute Phase Response Signaling,Adrenomedullin signaling pathway,Agrin Interactions at Neuromuscular Junction,Angiopoietin Signaling,Antiproliferative Role of Somatostatin Receptor 2,Apelin Endothelial Signaling Pathway,Apoptosis Signaling,Autism Signaling Pathway,Axonal Gui…
hsa-miR-30d-5p	miR-30c-5p (and other miRNAs w/seed GUAAACA)	1.239	TarBase,TargetScan Human	Experimentally Observed,Moderate (predicted)	SLC38A1	transporter	Ferroptosis Signaling Pathway,Glutamate Receptor Signaling,Glutaminergic Receptor Signaling Pathway (Enhanced),Neurotransmitter uptake and metabolism In glial cells,Transport of inorganic cations/anions and amino acids/oligopeptides
hsa-miR-30d-5p	miR-30c-5p (and other miRNAs w/seed GUAAACA)	1.239	TarBase	Experimentally Observed	SLC7A11	transporter	Cell surface interactions at the vascular wall,Ferroptosis Signaling Pathway,Glutaminergic Receptor Signaling Pathway (Enhanced),NFE2L2 regulating anti-oxidant/detoxification enzymes,Transport of inorganic cations/anions and amino acids/oligopeptides,UFMylation Signaling Pathway
hsa-miR-30d-5p	miR-30c-5p (and other miRNAs w/seed GUAAACA)	1.239	TargetScan Mouse,TargetScan Human	High (predicted)	SOCS1	other	Acute Phase Response Signaling,Class I MHC mediated antigen processing and presentation,FAK Signaling,Growth hormone receptor signaling,Growth Hormone Signaling,Hematoma Resolution Signaling Pathway,IGF-1 Signaling,IL-13 Signaling Pathway,IL-2 Signaling,IL-4 Signaling,IL-6 Signaling,IL-7 Signaling Pathway,Interferon alpha/beta signaling,Interferon gamma signaling,Interferon Signaling,Interleukin-…
hsa-miR-30d-5p	miR-30c-5p (and other miRNAs w/seed GUAAACA)	1.239	TargetScan Mouse,TargetScan Human	High (predicted)	SOCS3	phosphatase	3-phosphoinositide Biosynthesis,3-phosphoinositide Degradation,Acute Phase Response Signaling,Cachexia Signaling Pathway,Class I MHC mediated antigen processing and presentation,D-myo-inositol (1,4,5,6)-Tetrakisphosphate Biosynthesis,D-myo-inositol (3,4,5,6)-tetrakisphosphate Biosynthesis,D-myo-inositol-5-phosphate Metabolism,FAK Signaling,FXR/RXR Activation,Growth hormone receptor signaling,Grow…
hsa-miR-30d-5p	miR-30c-5p (and other miRNAs w/seed GUAAACA)	1.239	TargetScan Mouse,TargetScan Human	High (predicted),Moderate (predicted)	TFDP1	transcription regulator	Aryl Hydrocarbon Receptor Signaling,Bladder Cancer Signaling,Cell Cycle: G1/S Checkpoint Regulation,Chronic Myeloid Leukemia Signaling,Coronavirus Pathogenesis Pathway,Cyclins and Cell Cycle Regulation,Estrogen-mediated S-phase Entry,Glioma Signaling,Intrinsic Pathway for Apoptosis,Mitotic G1 phase and G1/S transition,Molecular Mechanisms of Cancer,Non-Small Cell Lung Cancer Signaling,Oncogene In…
hsa-miR-30d-5p	miR-30c-5p (and other miRNAs w/seed GUAAACA)	1.239	TarBase,TargetScan Human	Experimentally Observed,Moderate (predicted)	TNFRSF10B	transmembrane receptor	Caspase activation via Death Receptors in the presence of ligand,Cell surface interactions at the vascular wall,Death Receptor Signaling,NAFLD Signaling Pathway,Necroptosis Signaling Pathway,p53 Signaling,Pathogen Induced Cytokine Storm Signaling Pathway,Retinoic acid Mediated Apoptosis Signaling,RIPK1-mediated regulated necrosis,TEC Kinase Signaling,TP53 Regulates Transcription of Cell Death Gen…
hsa-miR-30d-5p	miR-30c-5p (and other miRNAs w/seed GUAAACA)	1.239	miRecords	Experimentally Observed	TP53	transcription regulator	Adipogenesis pathway,Amyotrophic Lateral Sclerosis Signaling,Apoptosis Signaling,Aryl Hydrocarbon Receptor Signaling,ATM Signaling,Autophagy,BAG2 Signaling Pathway,Basal Cell Carcinoma Signaling,BER (Base Excision Repair) Pathway,Bladder Cancer Signaling,Breast Cancer Regulation by Stathmin1,Cancer Drug Resistance by Drug Efflux,Cell Cycle Checkpoints,Cell Cycle: G1/S Checkpoint Regulation,Cell C…
hsa-miR-30d-5p	miR-30c-5p (and other miRNAs w/seed GUAAACA)	1.239	TargetScan Mouse,TargetScan Human	High (predicted),Moderate (predicted)	UBE2D2	enzyme	C-type lectin receptors (CLRs),Cellular response to hypoxia,Class I MHC mediated antigen processing and presentation,DDX58/IFIH1-mediated induction of interferon-alpha/beta,E3 ubiquitin ligases ubiquitinate target proteins,Fc epsilon receptor (FCERI) signaling,Hypoxia Signaling in the Cardiovascular System,MyD88-independent TLR4 cascade,Neddylation,Peroxisomal protein import,Protein ubiquitinatio…
hsa-miR-30d-5p	miR-30c-5p (and other miRNAs w/seed GUAAACA)	1.239	TargetScan Mouse,TargetScan Human	High (predicted),Moderate (predicted)	VIM	other	14-3-3-mediated Signaling,Aggrephagy,Apoptotic execution phase,Chaperone Mediated Autophagy,CSDE1 Signaling Pathway,Endocannabinoid Cancer Inhibition Pathway,HIF1α Signaling,HOTAIR Regulatory Pathway,ID1 Signaling Pathway,ILK Signaling,Interleukin-4 and Interleukin-13 signaling,Late endosomal microautophagy,MSP-RON Signaling in Cancer Cells Pathway,Pulmonary Fibrosis Idiopathic Signaling Pathway,…
hsa-miR-31-5p	miR-31-5p (and other miRNAs w/seed GGCAAGA)	2.538	TargetScan Mouse,TargetScan Human	High (predicted),Moderate (predicted)	ARHGDIB	enzyme	Death Receptor Signaling,Pancreatic Secretion Signaling Pathway,RHO GTPase cycle,RHOGDI Signaling,Sumoylation Pathway
hsa-miR-31-5p	miR-31-5p (and other miRNAs w/seed GGCAAGA)	2.538	TargetScan Mouse	High (predicted)	BAP1	peptidase	Deubiquitination,DNA Double Strand Break Response,Ferroptosis Signaling Pathway,Histone Modification Signaling Pathway,Protein Ubiquitination Pathway
hsa-miR-31-5p	miR-31-5p (and other miRNAs w/seed GGCAAGA)	2.538	TargetScan Mouse,TargetScan Human	High (predicted),Moderate (predicted)	CAMK2D	kinase	Acetylcholine Receptor Signaling Pathway,Activation of NMDA receptors and postsynaptic events,Assembly and cell surface presentation of NMDA receptors,Autism Signaling Pathway,B Cell Receptor Signaling,Breast Cancer Regulation by Stathmin1,Calcium Signaling,cAMP-mediated signaling,Cardiac conduction,Cardiac Hypertrophy Signaling (Enhanced),Cellular response to heat stress,Chemokine Signaling,Circ…
hsa-miR-31-5p	miR-31-5p (and other miRNAs w/seed GGCAAGA)	2.538	TargetScan Mouse,TargetScan Human	High (predicted)	CD28	transmembrane receptor	Allograft Rejection Signaling,Altered T Cell and B Cell Signaling in Rheumatoid Arthritis,Antiproliferative Role of TOB in T Cell Signaling,Autoimmune Thyroid Disease Signaling,CD28 Signaling in T Helper Cells,Communication between Innate and Adaptive Immune Cells,Costimulation by the CD28 family,Crosstalk between Dendritic Cells and Natural Killer Cells,CTLA4 Signaling in Cytotoxic T Lymphocytes…
hsa-miR-31-5p	miR-31-5p (and other miRNAs w/seed GGCAAGA)	2.538	miRecords	Experimentally Observed	CDKN2A	transcription regulator	Aryl Hydrocarbon Receptor Signaling,BER (Base Excision Repair) Pathway,Bladder Cancer Signaling,Cell Cycle Checkpoints,Cell Cycle: G1/S Checkpoint Regulation,Cell Cycle: G2/M DNA Damage Checkpoint Regulation,Chronic Myeloid Leukemia Signaling,Cyclins and Cell Cycle Regulation,Glioblastoma Multiforme Signaling,Glioma Signaling,HGF Signaling,ID1 Signaling Pathway,Intrinsic Pathway for Apoptosis,KEA…
hsa-miR-31-5p	miR-31-5p (and other miRNAs w/seed GGCAAGA)	2.538	TargetScan Mouse,TargetScan Human	High (predicted),Moderate (predicted)	CYC1	enzyme	Apoptosis Signaling,CD27 Signaling in Lymphocytes,Cytotoxic T Lymphocyte-mediated Apoptosis of Target Cells,Death Receptor Signaling,Electron transport, ATP synthesis, and heat production by uncoupling proteins,Estrogen Receptor Signaling,Glucocorticoid Receptor Signaling,Induction of Apoptosis by HIV1,Lymphotoxin β Receptor Signaling,Mitochondrial Dysfunction,Mitochondrial protein import,Neutrop…
hsa-miR-31-5p	miR-31-5p (and other miRNAs w/seed GGCAAGA)	2.538	TargetScan Mouse,TargetScan Human	High (predicted),Moderate (predicted)	ELAVL1	other	AMPK Signaling,HOTAIR Regulatory Pathway,IL-17A Signaling in Fibroblasts,Pyroptosis Signaling Pathway,Regulation of mRNA stability by proteins that bind AU-rich elements,VEGF Signaling
hsa-miR-31-5p	miR-31-5p (and other miRNAs w/seed GGCAAGA)	2.538	TargetScan Mouse,TargetScan Human	High (predicted)	FLOT1	other	Caveolar-mediated Endocytosis Signaling,RHO GTPase cycle,RIPK1-mediated regulated necrosis,Synaptic adhesion-like molecules
hsa-miR-31-5p	miR-31-5p (and other miRNAs w/seed GGCAAGA)	2.538	TargetScan Human	High (predicted)	GBP3	enzyme	Interferon gamma signaling,Pyroptosis Signaling Pathway
hsa-miR-31-5p	miR-31-5p (and other miRNAs w/seed GGCAAGA)	2.538	TargetScan Mouse	High (predicted)	GLUL	enzyme	Amyotrophic Lateral Sclerosis Signaling,GABAergic Receptor Signaling Pathway (Enhanced),Glutamate and glutamine metabolism,Glutamate Receptor Signaling,Glutamine Biosynthesis I,Glutaminergic Receptor Signaling Pathway (Enhanced),Necroptosis Signaling Pathway,Neuroinflammation Signaling Pathway,Neurotransmitter uptake and metabolism In glial cells
hsa-miR-31-5p	miR-31-5p (and other miRNAs w/seed GGCAAGA)	2.538	TargetScan Mouse	High (predicted)	GSDMD	transporter	CGAS-STING Signaling Pathway,Interleukin-1 processing,Intrinsic Pathway for Apoptosis,Neutrophil degranulation,Neutrophil Extracellular Trap Signaling Pathway,Pathogen Induced Cytokine Storm Signaling Pathway,Pyroptosis,Pyroptosis Signaling Pathway,Regulation of TLR by endogenous ligand
hsa-miR-31-5p	miR-31-5p (and other miRNAs w/seed GGCAAGA)	2.538	TargetScan Mouse	High (predicted)	H2-T10	other	Allograft Rejection Signaling,CDC42 Signaling,CTLA4 Signaling in Cytotoxic T Lymphocytes,Glucocorticoid Receptor Signaling,NUR77 Signaling in T Lymphocytes,OX40 Signaling Pathway,Systemic Lupus Erythematosus in T Cell Signaling Pathway,T Cell Receptor Signaling
hsa-miR-31-5p	miR-31-5p (and other miRNAs w/seed GGCAAGA)	2.538	TargetScan Mouse	High (predicted)	H2-T22	other	Allograft Rejection Signaling,CDC42 Signaling,CTLA4 Signaling in Cytotoxic T Lymphocytes,Glucocorticoid Receptor Signaling,NUR77 Signaling in T Lymphocytes,OX40 Signaling Pathway,Systemic Lupus Erythematosus in T Cell Signaling Pathway,T Cell Receptor Signaling
hsa-miR-31-5p	miR-31-5p (and other miRNAs w/seed GGCAAGA)	2.538	TargetScan Mouse	High (predicted)	IL1RL2	transmembrane receptor	Activin Inhibin Signaling Pathway,Cachexia Signaling Pathway,Cardiac Hypertrophy Signaling (Enhanced),Dendritic Cell Maturation,FAK Signaling,Glucocorticoid Receptor Signaling,Granulocyte Adhesion and Diapedesis,Hepatic Cholestasis,Hepatic Fibrosis / Hepatic Stellate Cell Activation,Hepatic Fibrosis Signaling Pathway,IL-10 Signaling,IL-27 Signaling Pathway,IL-6 Signaling,Interleukin-1 family sign…
hsa-miR-31-5p	miR-31-5p (and other miRNAs w/seed GGCAAGA)	2.538	TargetScan Mouse,TargetScan Human	High (predicted)	MAP4K5	kinase	SAPK/JNK Signaling
hsa-miR-31-5p	miR-31-5p (and other miRNAs w/seed GGCAAGA)	2.538	TargetScan Mouse,TargetScan Human	High (predicted),Moderate (predicted)	PIK3C2A	kinase	14-3-3-mediated Signaling,3-phosphoinositide Biosynthesis,Acetylcholine Receptor Signaling Pathway,Actin Cytoskeleton Signaling,Activin Inhibin Signaling Pathway,Acute Myeloid Leukemia Signaling,Adrenomedullin signaling pathway,Aldosterone Signaling in Epithelial Cells,AMPK Signaling,Amyotrophic Lateral Sclerosis Signaling,Angiopoietin Signaling,Antiproliferative Role of Somatostatin Receptor 2,A…
hsa-miR-31-5p	miR-31-5p (and other miRNAs w/seed GGCAAGA)	2.538	TargetScan Human	High (predicted)	PPP1R13B	phosphatase	3-phosphoinositide Biosynthesis,3-phosphoinositide Degradation,D-myo-inositol (1,4,5,6)-Tetrakisphosphate Biosynthesis,D-myo-inositol (3,4,5,6)-tetrakisphosphate Biosynthesis,D-myo-inositol-5-phosphate Metabolism,Intrinsic Pathway for Apoptosis,p53 Signaling,Regulation of TP53 Activity through Association with Co-factors,Superpathway of Inositol Phosphate Compounds,TP53 Regulates Transcription of…
hsa-miR-31-5p	miR-31-5p (and other miRNAs w/seed GGCAAGA)	2.538	TargetScan Human	High (predicted)	PRKAR2A	kinase	Acetylcholine Receptor Signaling Pathway,Activation of NMDA receptors and postsynaptic events,Adrenergic Receptor Signaling Pathway (Enhanced),Adrenomedullin signaling pathway,AMPK Signaling,Amyloid Processing,Androgen Signaling,Apelin Adipocyte Signaling Pathway,Apelin Pancreas Signaling Pathway,Autism Signaling Pathway,Autophagy,Axonal Guidance Signaling,BBSome Signaling Pathway,BMP signaling p…
hsa-miR-31-5p	miR-31-5p (and other miRNAs w/seed GGCAAGA)	2.538	TargetScan Mouse,TargetScan Human	High (predicted),Moderate (predicted)	PRKCE	kinase	14-3-3-mediated Signaling,Acetylcholine Receptor Signaling Pathway,Adrenergic Receptor Signaling Pathway (Enhanced),Aldosterone Signaling in Epithelial Cells,Amyloid Processing,Androgen Signaling,Apelin Cardiomyocyte Signaling Pathway,Apelin Endothelial Signaling Pathway,Apoptosis Signaling,Axonal Guidance Signaling,Breast Cancer Regulation by Stathmin1,Cachexia Signaling Pathway,Calcium-induced …
hsa-miR-31-5p	miR-31-5p (and other miRNAs w/seed GGCAAGA)	2.538	TargetScan Mouse,TargetScan Human	High (predicted),Moderate (predicted)	PSMB11	peptidase	ABC-family proteins mediated transport,BAG2 Signaling Pathway,C-type lectin receptors (CLRs),Cachexia Signaling Pathway,Cell Cycle Checkpoints,Cellular response to hypoxia,Chaperone Mediated Autophagy Signaling Pathway,Class I MHC mediated antigen processing and presentation,Degradation of beta-catenin by the destruction complex,Deubiquitination,FAT10 Signaling Pathway,Fc epsilon receptor (FCERI)…
hsa-miR-31-5p	miR-31-5p (and other miRNAs w/seed GGCAAGA)	2.538	TargetScan Mouse,TargetScan Human	High (predicted),Moderate (predicted)	TFRC	transporter	Cargo recognition for clathrin-mediated endocytosis,Clathrin-mediated endocytosis,Clathrin-mediated Endocytosis Signaling,Ferroptosis Signaling Pathway,Hepatic Fibrosis Signaling Pathway,Iron homeostasis signaling pathway,Iron uptake and transport,RHO GTPase cycle,trans-Golgi Network Vesicle Budding,Virus Entry via Endocytic Pathways
hsa-miR-31-5p	miR-31-5p (and other miRNAs w/seed GGCAAGA)	2.538	TargetScan Mouse	High (predicted)	TIMM10	transporter	Mitochondrial protein import,Necroptosis Signaling Pathway,Neutrophil Extracellular Trap Signaling Pathway,Sirtuin Signaling Pathway
hsa-miR-31-5p	miR-31-5p (and other miRNAs w/seed GGCAAGA)	2.538	TargetScan Human	High (predicted)	TNFSF15	cytokine	Adrenergic Receptor Signaling Pathway (Enhanced),Airway Pathology in Chronic Obstructive Pulmonary Disease,Autism Signaling Pathway,Cachexia Signaling Pathway,Cardiac Hypertrophy Signaling (Enhanced),CDX Gastrointestinal Cancer Signaling Pathway,CGAS-STING Signaling Pathway,Death Receptor Signaling,Erythropoietin Signaling Pathway,FXR/RXR Activation,Hematoma Resolution Signaling Pathway,Hepatic C…
hsa-miR-3184-3p	miR-3184-3p (miRNAs w/seed AAGUCUC)	0.622	TargetScan Human	High (predicted)	RXRG	ligand-dependent nuclear receptor	Adrenomedullin signaling pathway,Aryl Hydrocarbon Receptor Signaling,DHCR24 Signaling Pathway,Docosahexaenoic Acid (DHA) Signaling,Generic Transcription Pathway,Glucocorticoid Receptor Signaling,LXR/RXR Activation,Macrophage Alternative Activation Signaling Pathway,Myelination Signaling Pathway,Non-Small Cell Lung Cancer Signaling,RAR Activation,Retinoic acid Mediated Apoptosis Signaling,Signalin…
hsa-miR-3184-3p	miR-3184-3p (miRNAs w/seed AAGUCUC)	0.622	TargetScan Human	High (predicted)	TFRC	transporter	Cargo recognition for clathrin-mediated endocytosis,Clathrin-mediated endocytosis,Clathrin-mediated Endocytosis Signaling,Ferroptosis Signaling Pathway,Hepatic Fibrosis Signaling Pathway,Iron homeostasis signaling pathway,Iron uptake and transport,RHO GTPase cycle,trans-Golgi Network Vesicle Budding,Virus Entry via Endocytic Pathways
hsa-miR-320a-3p	miR-320b (and other miRNAs w/seed AAAGCUG)	0.164	TargetScan Human	High (predicted)	CD3G	transmembrane receptor	Allograft Rejection Signaling,Altered T Cell and B Cell Signaling in Rheumatoid Arthritis,Antiproliferative Role of TOB in T Cell Signaling,Autoimmune Thyroid Disease Signaling,Calcium-induced T Lymphocyte Apoptosis,Cargo recognition for clathrin-mediated endocytosis,CCR5 Signaling in Macrophages,CD28 Signaling in T Helper Cells,CDC42 Signaling,Chaperone Mediated Autophagy Signaling Pathway,Clath…
hsa-miR-320a-3p	miR-320b (and other miRNAs w/seed AAAGCUG)	0.164	TargetScan Mouse,TargetScan Human	High (predicted)	CTSV	peptidase	Activation of Matrix Metalloproteinases,Assembly of collagen fibrils and other multimeric structures,Class I MHC mediated antigen processing and presentation,Degradation of the extracellular matrix,MHC class II antigen presentation,Phagosome Maturation,Role of Osteoblasts in Rheumatoid Arthritis Signaling Pathway,Trafficking and processing of endosomal TLR,Transcriptional regulation by RUNX1
hsa-miR-320a-3p	miR-320b (and other miRNAs w/seed AAAGCUG)	0.164	TargetScan Mouse,TargetScan Human	High (predicted),Moderate (predicted)	STAT4	transcription regulator	Cachexia Signaling Pathway,Dendritic Cell Maturation,FLT3 Signaling in Hematopoietic Progenitor Cells,Gene and protein expression by JAK-STAT signaling after IL-12 stimulation,IL-12 Signaling and Production in Macrophages,IL-23 Signaling Pathway,Insulin Secretion Signaling Pathway,Interleukin-12 family signaling,Interleukin-2 family signaling,Interleukin-20 family signaling,JAK/STAT Signaling,Nat…
hsa-miR-320a-3p	miR-320b (and other miRNAs w/seed AAAGCUG)	0.164	TargetScan Human	High (predicted)	TFRC	transporter	Cargo recognition for clathrin-mediated endocytosis,Clathrin-mediated endocytosis,Clathrin-mediated Endocytosis Signaling,Ferroptosis Signaling Pathway,Hepatic Fibrosis Signaling Pathway,Iron homeostasis signaling pathway,Iron uptake and transport,RHO GTPase cycle,trans-Golgi Network Vesicle Budding,Virus Entry via Endocytic Pathways
hsa-miR-320a-3p	miR-320b (and other miRNAs w/seed AAAGCUG)	0.164	TargetScan Mouse,TargetScan Human,miRecords	Experimentally Observed,Moderate (predicted)	VIM	other	14-3-3-mediated Signaling,Aggrephagy,Apoptotic execution phase,Chaperone Mediated Autophagy,CSDE1 Signaling Pathway,Endocannabinoid Cancer Inhibition Pathway,HIF1α Signaling,HOTAIR Regulatory Pathway,ID1 Signaling Pathway,ILK Signaling,Interleukin-4 and Interleukin-13 signaling,Late endosomal microautophagy,MSP-RON Signaling in Cancer Cells Pathway,Pulmonary Fibrosis Idiopathic Signaling Pathway,…
hsa-miR-320a-3p	miR-320b (and other miRNAs w/seed AAAGCUG)	0.164	TargetScan Mouse,TargetScan Human	High (predicted),Moderate (predicted)	YWHAH	transcription regulator	14-3-3-mediated Signaling,Cell Cycle Checkpoints,Cell Cycle: G2/M DNA Damage Checkpoint Regulation,CLEAR Signaling Pathway,Epithelial Adherens Junction Signaling,ERK/MAPK Signaling,ERK5 Signaling,Glucocorticoid Receptor Signaling,HIPPO signaling,Histone Modification Signaling Pathway,IGF-1 Signaling,Inhibition of ARE-Mediated mRNA Degradation Pathway,Intrinsic Pathway for Apoptosis,MSP-RON Signal…
hsa-miR-335-5p	miR-335-5p (and other miRNAs w/seed CAAGAGC)	0.039	TargetScan Mouse,TargetScan Human	High (predicted),Moderate (predicted)	CASP7	peptidase	Acetylcholine Receptor Signaling Pathway,Amyotrophic Lateral Sclerosis Signaling,Apoptosis Signaling,Apoptotic execution phase,Cachexia Signaling Pathway,Cytotoxic T Lymphocyte-mediated Apoptosis of Target Cells,Death Receptor Signaling,DNA damage-induced 14-3-3σ Signaling,Docosahexaenoic Acid (DHA) Signaling,Endocannabinoid Cancer Inhibition Pathway,Endoplasmic Reticulum Stress Pathway,Endotheli…
hsa-miR-335-5p	miR-335-5p (and other miRNAs w/seed CAAGAGC)	0.039	TargetScan Mouse	High (predicted)	CHP1	transcription regulator	ABRA Signaling Pathway,Autophagy,Axonal Guidance Signaling,Calcium Signaling,Calcium-induced T Lymphocyte Apoptosis,Cardiac Hypertrophy Signaling,Cardiac Hypertrophy Signaling (Enhanced),CD28 Signaling in T Helper Cells,Cellular Effects of Sildenafil (Viagra),Chaperone Mediated Autophagy Signaling Pathway,Chronic Myeloid Leukemia Signaling,Clathrin-mediated Endocytosis Signaling,CLEAR Signaling P…
hsa-miR-335-5p	miR-335-5p (and other miRNAs w/seed CAAGAGC)	0.039	TargetScan Human	High (predicted)	IL1F10	cytokine	Activin Inhibin Signaling Pathway,Acute Phase Response Signaling,Adrenergic Receptor Signaling Pathway (Enhanced),Adrenomedullin signaling pathway,Agranulocyte Adhesion and Diapedesis,Airway Pathology in Chronic Obstructive Pulmonary Disease,Altered T Cell and B Cell Signaling in Rheumatoid Arthritis,Atherosclerosis Signaling,Autism Signaling Pathway,Cachexia Signaling Pathway,Cardiac Hypertrophy…
hsa-miR-335-5p	miR-335-5p (and other miRNAs w/seed CAAGAGC)	0.039	TargetScan Mouse	High (predicted)	MAPK1	kinase	14-3-3-mediated Signaling,4-1BB Signaling in T Lymphocytes,Acetylcholine Receptor Signaling Pathway,Actin Cytoskeleton Signaling,Activation of NMDA receptors and postsynaptic events,Activin Inhibin Signaling Pathway,Acute Myeloid Leukemia Signaling,Acute Phase Response Signaling,Adrenomedullin signaling pathway,Advanced glycosylation endproduct receptor signaling,Agrin Interactions at Neuromuscul…
hsa-miR-335-5p	miR-335-5p (and other miRNAs w/seed CAAGAGC)	0.039	TargetScan Mouse	High (predicted)	MAPK11	kinase	4-1BB Signaling in T Lymphocytes,Activin Inhibin Signaling Pathway,Acute Phase Response Signaling,Adrenomedullin signaling pathway,AMPK Signaling,Amyloid Processing,Antioxidant Action of Vitamin C,Apelin Adipocyte Signaling Pathway,Apelin Cardiomyocyte Signaling Pathway,April Mediated Signaling,ATM Signaling,B Cell Activating Factor Signaling,B Cell Receptor Signaling,BBSome Signaling Pathway,BMP…
hsa-miR-335-5p	miR-335-5p (and other miRNAs w/seed CAAGAGC)	0.039	Ingenuity Expert Findings	Experimentally Observed	PTPN11	phosphatase	3-phosphoinositide Biosynthesis,3-phosphoinositide Degradation,Acute Phase Response Signaling,Angiopoietin Signaling,Antiproliferative Role of Somatostatin Receptor 2,Axonal Guidance Signaling,B Cell Receptor Signaling,CD28 Signaling in T Helper Cells,Cell surface interactions at the vascular wall,Chronic Myeloid Leukemia Signaling,CNTF Signaling,Costimulation by the CD28 family,CTLA4 Signaling i…
hsa-miR-335-5p	miR-335-5p (and other miRNAs w/seed CAAGAGC)	0.039	Ingenuity Expert Findings,TargetScan Human	Experimentally Observed,Moderate (predicted)	SRF	transcription regulator	ABRA Signaling Pathway,Cardiac Hypertrophy Signaling,Cardiac Hypertrophy Signaling (Enhanced),Cholecystokinin/Gastrin-mediated Signaling,EGF Signaling,ERK/MAPK Signaling,Extra-nuclear estrogen signaling,G-Protein Coupled Receptor Signaling,Growth Hormone Signaling,HEY1 Signaling Pathway,HOTAIR Regulatory Pathway,IGF-1 Signaling,IL-6 Signaling,LPS-stimulated MAPK Signaling,NGF-stimulated transcrip…
hsa-miR-335-5p	miR-335-5p (and other miRNAs w/seed CAAGAGC)	0.039	TargetScan Human	High (predicted)	TOMM6	other	Mitochondrial protein import,Mitophagy,Necroptosis Signaling Pathway,Neutrophil Extracellular Trap Signaling Pathway,Sirtuin Signaling Pathway
hsa-miR-339-5p	miR-339-5p (and other miRNAs w/seed CCCUGUC)	0.185	TargetScan Human	High (predicted)	APAF1	other	Amyotrophic Lateral Sclerosis Signaling,Apoptosis Signaling,Aryl Hydrocarbon Receptor Signaling,CD27 Signaling in Lymphocytes,CSDE1 Signaling Pathway,Cytotoxic T Lymphocyte-mediated Apoptosis of Target Cells,Death Receptor Signaling,DNA damage-induced 14-3-3σ Signaling,Docosahexaenoic Acid (DHA) Signaling,Erythropoietin Signaling Pathway,Granzyme B Signaling,Huntington's Disease Signaling,Inducti…
hsa-miR-339-5p	miR-339-5p (and other miRNAs w/seed CCCUGUC)	0.185	TargetScan Human	High (predicted)	CBS/LOC102724560	enzyme	Autism Signaling Pathway,Cysteine Biosynthesis III (mammalia),Cysteine Biosynthesis/Homocysteine Degradation,Ferroptosis Signaling Pathway,Folate Signaling Pathway,Hematoma Resolution Signaling Pathway,Selenoamino acid metabolism,Sulfur amino acid metabolism,Superpathway of Methionine Degradation
hsa-miR-339-5p	miR-339-5p (and other miRNAs w/seed CCCUGUC)	0.185	TargetScan Human	High (predicted)	CD3G	transmembrane receptor	Allograft Rejection Signaling,Altered T Cell and B Cell Signaling in Rheumatoid Arthritis,Antiproliferative Role of TOB in T Cell Signaling,Autoimmune Thyroid Disease Signaling,Calcium-induced T Lymphocyte Apoptosis,Cargo recognition for clathrin-mediated endocytosis,CCR5 Signaling in Macrophages,CD28 Signaling in T Helper Cells,CDC42 Signaling,Chaperone Mediated Autophagy Signaling Pathway,Clath…
hsa-miR-339-5p	miR-339-5p (and other miRNAs w/seed CCCUGUC)	0.185	TargetScan Mouse	High (predicted)	FTMT	enzyme	Ferroptosis Signaling Pathway
hsa-miR-339-5p	miR-339-5p (and other miRNAs w/seed CCCUGUC)	0.185	TargetScan Human	High (predicted)	IL33	cytokine	Activin Inhibin Signaling Pathway,Acute Phase Response Signaling,Adrenergic Receptor Signaling Pathway (Enhanced),Adrenomedullin signaling pathway,Agranulocyte Adhesion and Diapedesis,Airway Inflammation in Asthma,Airway Pathology in Chronic Obstructive Pulmonary Disease,Altered T Cell and B Cell Signaling in Rheumatoid Arthritis,Atherosclerosis Signaling,Autism Signaling Pathway,Cachexia Signali…
hsa-miR-339-5p	miR-339-5p (and other miRNAs w/seed CCCUGUC)	0.185	TargetScan Human	High (predicted)	MDM2	enzyme	Activin Inhibin Signaling Pathway,Aryl Hydrocarbon Receptor Signaling,ATM Signaling,BAG2 Signaling Pathway,Bladder Cancer Signaling,Cancer Drug Resistance by Drug Efflux,Cell Cycle Checkpoints,Cell Cycle: G1/S Checkpoint Regulation,Cell Cycle: G2/M DNA Damage Checkpoint Regulation,Chaperone Mediated Autophagy Signaling Pathway,Chronic Myeloid Leukemia Signaling,Circadian Rhythm Signaling,Clathrin…
hsa-miR-339-5p	miR-339-5p (and other miRNAs w/seed CCCUGUC)	0.185	TargetScan Human	High (predicted)	NLRP4	other	Cytosolic sensors of pathogen-associated DNA,Oxytocin in Brain Signaling Pathway,Pathogen Induced Cytokine Storm Signaling Pathway,Pyroptosis Signaling Pathway,Role of PKR in Interferon Induction and Antiviral Response,TREM1 Signaling
hsa-miR-339-5p	miR-339-5p (and other miRNAs w/seed CCCUGUC)	0.185	TargetScan Mouse	High (predicted)	PAK6	kinase	Actin Cytoskeleton Signaling,Agrin Interactions at Neuromuscular Junction,Angiopoietin Signaling,Axonal Guidance Signaling,CCR3 Signaling in Eosinophils,CXCR4 Signaling,Ephrin Receptor Signaling,Epithelial Adherens Junction Signaling,ERBB Signaling,ERK/MAPK Signaling,FAK Signaling,G-Protein Coupled Receptor Signaling,Germ Cell-Sertoli Cell Junction Signaling,GNRH Signaling,Integrin Signaling,Mole…
hsa-miR-339-5p	miR-339-5p (and other miRNAs w/seed CCCUGUC)	0.185	TargetScan Mouse	High (predicted)	USP18	peptidase	Deubiquitination,Interferon alpha/beta signaling,ISGylation Signaling Pathway,Protein Ubiquitination Pathway,TAK1-dependent IKK and NF-kappa-B activation
hsa-miR-339-5p	miR-339-5p (and other miRNAs w/seed CCCUGUC)	0.185	TargetScan Human	High (predicted)	ZBP1	other	Activation of IRF by Cytosolic Pattern Recognition Receptors,CGAS-STING Signaling Pathway,Cytosolic sensors of pathogen-associated DNA,Necroptosis Signaling Pathway,Pathogen Induced Cytokine Storm Signaling Pathway
hsa-miR-339-5p	miR-339-5p (and other miRNAs w/seed CCCUGUC)	0.185	TargetScan Mouse	High (predicted)	ZBTB12	transcription regulator	Autism Signaling Pathway,Caveolar-mediated Endocytosis Signaling,Communication between Innate and Adaptive Immune Cells,CTLA4 Signaling in Cytotoxic T Lymphocytes,Cytotoxic T Lymphocyte-mediated Apoptosis of Target Cells,Dendritic Cell Maturation,Glucocorticoid Receptor Signaling,IL-27 Signaling Pathway,Neuroinflammation Signaling Pathway,NUR77 Signaling in T Lymphocytes,PD-1, PD-L1 cancer immuno…
hsa-miR-340-5p	miR-340-5p (miRNAs w/seed UAUAAAG)	0.294	TargetScan Human	High (predicted)	GNG12	enzyme	Actin Cytoskeleton Signaling,Activation of kainate receptors upon glutamate binding,AMPK Signaling,Androgen Signaling,Antiproliferative Role of Somatostatin Receptor 2,Apelin Endothelial Signaling Pathway,Apelin Muscle Signaling Pathway,Axonal Guidance Signaling,Beta-catenin independent WNT signaling,Breast Cancer Regulation by Stathmin1,Cardiac Hypertrophy Signaling,Cardiac Hypertrophy Signaling…
hsa-miR-340-5p	miR-340-5p (miRNAs w/seed UAUAAAG)	0.294	TargetScan Mouse,TargetScan Human	High (predicted),Moderate (predicted)	GNG13	enzyme	Activation of kainate receptors upon glutamate binding,AMPK Signaling,Androgen Signaling,Antiproliferative Role of Somatostatin Receptor 2,Apelin Endothelial Signaling Pathway,Apelin Muscle Signaling Pathway,Axonal Guidance Signaling,Beta-catenin independent WNT signaling,Breast Cancer Regulation by Stathmin1,Cardiac Hypertrophy Signaling,Cardiac Hypertrophy Signaling (Enhanced),Cardiac β-adrener…
hsa-miR-340-5p	miR-340-5p (miRNAs w/seed UAUAAAG)	0.294	TargetScan Mouse	High (predicted)	PSMA4	peptidase	ABC-family proteins mediated transport,BAG2 Signaling Pathway,C-type lectin receptors (CLRs),Cachexia Signaling Pathway,Cell Cycle Checkpoints,Cellular response to hypoxia,Chaperone Mediated Autophagy Signaling Pathway,Class I MHC mediated antigen processing and presentation,Degradation of beta-catenin by the destruction complex,Deubiquitination,DNA Replication Pre-Initiation,FAT10 Signaling Path…
hsa-miR-342-3p	miR-342-3p (miRNAs w/seed CUCACAC)	0.431	TargetScan Mouse	High (predicted)	ARF3	enzyme	COPI-mediated anterograde transport,Ferroptosis Signaling Pathway,HER-2 Signaling in Breast Cancer,Integrin Signaling,Intra-Golgi and retrograde Golgi-to-ER traffic,PI Metabolism,ROBO SLIT Signaling Pathway
hsa-miR-342-3p	miR-342-3p (miRNAs w/seed CUCACAC)	0.431	TargetScan Human	High (predicted)	BCL2L10	other	Apoptosis Signaling
hsa-miR-342-3p	miR-342-3p (miRNAs w/seed CUCACAC)	0.431	TargetScan Mouse	High (predicted)	E2F1	transcription regulator	Aryl Hydrocarbon Receptor Signaling,Autophagy,BER (Base Excision Repair) Pathway,Bladder Cancer Signaling,Breast Cancer Regulation by Stathmin1,Cell Cycle Regulation by BTG Family Proteins,Cell Cycle: G1/S Checkpoint Regulation,Chronic Myeloid Leukemia Signaling,Coronavirus Pathogenesis Pathway,Cyclins and Cell Cycle Regulation,DNA damage-induced 14-3-3σ Signaling,DNA Methylation and Transcriptio…
hsa-miR-342-3p	miR-342-3p (miRNAs w/seed CUCACAC)	0.431	TargetScan Mouse	High (predicted)	EMP1	other	Ferroptosis Signaling Pathway
hsa-miR-342-3p	miR-342-3p (miRNAs w/seed CUCACAC)	0.431	TargetScan Human	High (predicted)	HDAC7	transcription regulator	Adipogenesis pathway,Bladder Cancer Signaling,Calcium Signaling,Cardiac Hypertrophy Signaling (Enhanced),Cell Cycle: G1/S Checkpoint Regulation,Chronic Myeloid Leukemia Signaling,Coronavirus Pathogenesis Pathway,Cyclins and Cell Cycle Regulation,Generic Transcription Pathway,Glioma Signaling,Huntington's Disease Signaling,Molecular Mechanisms of Cancer,Myelination Signaling Pathway,Non-Small Cell…
hsa-miR-342-3p	miR-342-3p (miRNAs w/seed CUCACAC)	0.431	TargetScan Mouse	High (predicted)	PRKAB2	kinase	Activation of NMDA receptors and postsynaptic events,AMPK Signaling,Apelin Adipocyte Signaling Pathway,Apelin Cardiac Fibroblast Signaling Pathway,Apelin Endothelial Signaling Pathway,Apelin Muscle Signaling Pathway,Apelin Pancreas Signaling Pathway,Autophagy,Cachexia Signaling Pathway,Carnitine metabolism,Cellular Effects of Sildenafil (Viagra),Chaperone Mediated Autophagy Signaling Pathway,Chro…
hsa-miR-342-3p	miR-342-3p (miRNAs w/seed CUCACAC)	0.431	TargetScan Mouse	High (predicted)	RAP2A	enzyme	14-3-3-mediated Signaling,Actin Cytoskeleton Signaling,Actin Nucleation by ARP-WASP Complex,Acute Myeloid Leukemia Signaling,Acute Phase Response Signaling,Adrenomedullin signaling pathway,Agrin Interactions at Neuromuscular Junction,Angiopoietin Signaling,Antiproliferative Role of Somatostatin Receptor 2,Apelin Endothelial Signaling Pathway,Apoptosis Signaling,Autism Signaling Pathway,Axonal Gui…
hsa-miR-342-3p	miR-342-3p (miRNAs w/seed CUCACAC)	0.431	TargetScan Mouse	High (predicted)	SFN	other	14-3-3-mediated Signaling,Cell Cycle Checkpoints,Cell Cycle: G2/M DNA Damage Checkpoint Regulation,CLEAR Signaling Pathway,DNA damage-induced 14-3-3σ Signaling,Epithelial Adherens Junction Signaling,ERK5 Signaling,FOXO-mediated transcription,Hereditary Breast Cancer Signaling,HIPPO signaling,Histone Modification Signaling Pathway,IGF-1 Signaling,Inhibition of ARE-Mediated mRNA Degradation Pathway…
hsa-miR-342-3p	miR-342-3p (miRNAs w/seed CUCACAC)	0.431	TargetScan Mouse	High (predicted)	SOCS6	other	Acute Phase Response Signaling,FAK Signaling,FLT3 Signaling,Growth Hormone Signaling,IGF-1 Signaling,JAK/STAT Signaling,NAFLD Signaling Pathway,Neddylation,Prolactin Signaling,Signaling by SCF-KIT,STAT3 Pathway,Type I Diabetes Mellitus Signaling,Type II Diabetes Mellitus Signaling
hsa-miR-342-3p	miR-342-3p (miRNAs w/seed CUCACAC)	0.431	TargetScan Mouse	High (predicted)	TAB2	other	Alpha-protein kinase 1 signaling pathway,C-type lectin receptors (CLRs),Fc epsilon receptor (FCERI) signaling,IL-1 Signaling,IL-17 Signaling,Interleukin-1 family signaling,MAP kinase activation,Molecular Mechanisms of Cancer,MyD88 cascade initiated on plasma membrane,MyD88 dependent cascade initiated on endosome,MyD88-independent TLR4 cascade,MyD88:MAL(TIRAP) cascade initiated on plasma membrane,…
hsa-miR-342-3p	miR-342-3p (miRNAs w/seed CUCACAC)	0.431	TargetScan Human	High (predicted)	TFRC	transporter	Cargo recognition for clathrin-mediated endocytosis,Clathrin-mediated endocytosis,Clathrin-mediated Endocytosis Signaling,Ferroptosis Signaling Pathway,Hepatic Fibrosis Signaling Pathway,Iron homeostasis signaling pathway,Iron uptake and transport,RHO GTPase cycle,trans-Golgi Network Vesicle Budding,Virus Entry via Endocytic Pathways
hsa-miR-342-3p	miR-342-3p (miRNAs w/seed CUCACAC)	0.431	TargetScan Mouse	High (predicted)	TIMM8A	transporter	Mitochondrial protein import,Necroptosis Signaling Pathway,Neutrophil Extracellular Trap Signaling Pathway,Sirtuin Signaling Pathway
hsa-miR-342-3p	miR-342-3p (miRNAs w/seed CUCACAC)	0.431	TargetScan Mouse,TargetScan Human	High (predicted)	UBE2D2	enzyme	C-type lectin receptors (CLRs),Cellular response to hypoxia,Class I MHC mediated antigen processing and presentation,DDX58/IFIH1-mediated induction of interferon-alpha/beta,E3 ubiquitin ligases ubiquitinate target proteins,Fc epsilon receptor (FCERI) signaling,Hypoxia Signaling in the Cardiovascular System,MyD88-independent TLR4 cascade,Neddylation,Peroxisomal protein import,Protein ubiquitinatio…
hsa-miR-34a-5p	miR-34a-5p (and other miRNAs w/seed GGCAGUG)	-0.29	TargetScan Mouse	High (predicted)	ALOX12B	enzyme	Arachidonic acid metabolism,Atherosclerosis Signaling,Eicosanoid Signaling,Fatty Acid α-oxidation,Ferroptosis Signaling Pathway
hsa-miR-34a-5p	miR-34a-5p (and other miRNAs w/seed GGCAGUG)	-0.29	TargetScan Human	High (predicted)	ARHGDIB	enzyme	Death Receptor Signaling,Pancreatic Secretion Signaling Pathway,RHO GTPase cycle,RHOGDI Signaling,Sumoylation Pathway
hsa-miR-34a-5p	miR-34a-5p (and other miRNAs w/seed GGCAGUG)	-0.29	TargetScan Mouse,TargetScan Human	High (predicted)	AXL	kinase	Hematoma Resolution Signaling Pathway,IL-15 Production,Necroptosis Signaling Pathway,Pulmonary Fibrosis Idiopathic Signaling Pathway,Signaling by VEGF,Sperm Motility
hsa-miR-34a-5p	miR-34a-5p (and other miRNAs w/seed GGCAGUG)	-0.29	TargetScan Mouse,Ingenuity Expert Findings,TargetScan Human,miRecords	Experimentally Observed,Moderate (predicted)	BCL2	transporter	Acetylcholine Receptor Signaling Pathway,Adrenomedullin signaling pathway,Amyotrophic Lateral Sclerosis Signaling,Apoptosis Signaling,Autophagy,BEX2 Signaling Pathway,Cachexia Signaling Pathway,Cellular Effects of Sildenafil (Viagra),Ceramide Signaling,Chronic Myeloid Leukemia Signaling,Coronavirus Pathogenesis Pathway,Cytotoxic T Lymphocyte-mediated Apoptosis of Target Cells,Death Receptor Signa…
hsa-miR-34a-5p	miR-34a-5p (and other miRNAs w/seed GGCAGUG)	-0.29	TargetScan Mouse,TargetScan Human	High (predicted),Moderate (predicted)	CAPN6	peptidase	Amyloid Processing,Amyotrophic Lateral Sclerosis Signaling,Apoptosis Signaling,Cachexia Signaling Pathway,Cellular Effects of Sildenafil (Viagra),FAK Signaling,Huntington's Disease Signaling,Integrin Signaling,Mitochondrial Dysfunction,Multiple Sclerosis Signaling Pathway,Necroptosis Signaling Pathway,nNOS Signaling in Neurons,Regulation of Cellular Mechanics by Calpain Protease,Senescence Pathway
hsa-miR-34a-5p	miR-34a-5p (and other miRNAs w/seed GGCAGUG)	-0.29	TargetScan Mouse,TargetScan Human	High (predicted),Moderate (predicted)	CASP2	peptidase	Acetylcholine Receptor Signaling Pathway,Apoptosis Signaling,Cachexia Signaling Pathway,Death Receptor Signaling,DNA damage-induced 14-3-3σ Signaling,Endocannabinoid Cancer Inhibition Pathway,Endothelin-1 Signaling,Huntington's Disease Signaling,IL-33 Signaling Pathway,MYC Mediated Apoptosis Signaling,Neutrophil Extracellular Trap Signaling Pathway,NLR signaling pathways,Osteoarthritis Pathway,p7…
hsa-miR-34a-5p	miR-34a-5p (and other miRNAs w/seed GGCAGUG)	-0.29	TargetScan Mouse	High (predicted)	CRABP1	transporter	Acute Phase Response Signaling,RAR Activation,Retinoic acid Mediated Apoptosis Signaling,Signaling by Retinoic Acid
hsa-miR-34a-5p	miR-34a-5p (and other miRNAs w/seed GGCAGUG)	-0.29	Ingenuity Expert Findings	Experimentally Observed	CREB1	transcription regulator	Acetylcholine Receptor Signaling Pathway,Activation of NMDA receptors and postsynaptic events,AMPK Signaling,ATM Signaling,Autophagy,B Cell Receptor Signaling,BMP signaling pathway,Breast Cancer Regulation by Stathmin1,Calcium Signaling,cAMP-mediated signaling,Cardiac Hypertrophy Signaling,Cellular Effects of Sildenafil (Viagra),Circadian Clock,Circadian Rhythm Signaling,CLEAR Signaling Pathway,C…
hsa-miR-34a-5p	miR-34a-5p (and other miRNAs w/seed GGCAGUG)	-0.29	Ingenuity Expert Findings	Experimentally Observed	CTNNB1	transcription regulator	Activin Inhibin Signaling Pathway,Adipogenesis pathway,Apoptotic execution phase,Autism Signaling Pathway,Basal Cell Carcinoma Signaling,Beta-catenin independent WNT signaling,BEX2 Signaling Pathway,Cardiac Hypertrophy Signaling (Enhanced),CDX Gastrointestinal Cancer Signaling Pathway,Cell junction organization,Chronic Myeloid Leukemia Signaling,Colorectal Cancer Metastasis Signaling,CSDE1 Signal…
hsa-miR-34a-5p	miR-34a-5p (and other miRNAs w/seed GGCAGUG)	-0.29	TargetScan Mouse	High (predicted)	DNM1L	enzyme	Apoptotic execution phase,BBSome Signaling Pathway,Clathrin-mediated Endocytosis Signaling,Huntington's Disease Signaling,L1CAM interactions,MHC class II antigen presentation,Microautophagy Signaling Pathway,Mitochondrial Dysfunction,Necroptosis Signaling Pathway,Remodeling of Epithelial Adherens Junctions,Signaling by NTRK1 (TRKA),Toll-like Receptor Cascades
hsa-miR-34a-5p	miR-34a-5p (and other miRNAs w/seed GGCAGUG)	-0.29	TargetScan Mouse,TargetScan Human	High (predicted),Moderate (predicted)	FLOT2	other	Caveolar-mediated Endocytosis Signaling,RHO GTPase cycle,RIPK1-mediated regulated necrosis,Synaptic adhesion-like molecules
hsa-miR-34a-5p	miR-34a-5p (and other miRNAs w/seed GGCAGUG)	-0.29	TargetScan Human	High (predicted)	GCH1	enzyme	Dopamine Receptor Signaling,Ferroptosis Signaling Pathway,Metabolism of cofactors,Serotonin Receptor Signaling,Tetrahydrobiopterin Biosynthesis I,Tetrahydrobiopterin Biosynthesis II
hsa-miR-34a-5p	miR-34a-5p (and other miRNAs w/seed GGCAGUG)	-0.29	TargetScan Mouse,TargetScan Human	High (predicted),Moderate (predicted)	GNAQ	enzyme	Acetylcholine Receptor Signaling Pathway,Adrenergic Receptor Signaling Pathway (Enhanced),Adrenomedullin signaling pathway,AMPK Signaling,Androgen Signaling,Apelin Endothelial Signaling Pathway,Apelin Muscle Signaling Pathway,Axonal Guidance Signaling,Breast Cancer Regulation by Stathmin1,Cardiac Hypertrophy Signaling,Cardiac Hypertrophy Signaling (Enhanced),Cardiac β-adrenergic Signaling,CCR3 Si…
hsa-miR-34a-5p	miR-34a-5p (and other miRNAs w/seed GGCAGUG)	-0.29	TargetScan Human	High (predicted)	GSDMB	other	Granzyme A Signaling,Pyroptosis Signaling Pathway
hsa-miR-34a-5p	miR-34a-5p (and other miRNAs w/seed GGCAGUG)	-0.29	Ingenuity Expert Findings,TargetScan Human	Experimentally Observed,Moderate (predicted)	HDAC1	enzyme	Adipogenesis pathway,Bladder Cancer Signaling,Calcium Signaling,Calcium-induced T Lymphocyte Apoptosis,Cardiac Hypertrophy Signaling (Enhanced),Cell Cycle: G1/S Checkpoint Regulation,Chronic Myeloid Leukemia Signaling,Coronavirus Pathogenesis Pathway,Cyclins and Cell Cycle Regulation,Degradation of beta-catenin by the destruction complex,DNA Methylation and Transcriptional Repression Signaling,ER…
hsa-miR-34a-5p	miR-34a-5p (and other miRNAs w/seed GGCAGUG)	-0.29	TargetScan Human	High (predicted)	IKBKE	kinase	4-1BB Signaling in T Lymphocytes,Activation of IRF by Cytosolic Pattern Recognition Receptors,Activin Inhibin Signaling Pathway,Acute Phase Response Signaling,Angiopoietin Signaling,Antioxidant Action of Vitamin C,Apoptosis Signaling,April Mediated Signaling,B Cell Activating Factor Signaling,B Cell Receptor Signaling,Cachexia Signaling Pathway,Cardiac Hypertrophy Signaling (Enhanced),CD27 Signal…
hsa-miR-34a-5p	miR-34a-5p (and other miRNAs w/seed GGCAGUG)	-0.29	TargetScan Mouse,TargetScan Human,miRecords	Experimentally Observed,High (predicted)	MAP2K1	kinase	14-3-3-mediated Signaling,4-1BB Signaling in T Lymphocytes,Actin Cytoskeleton Signaling,Activin Inhibin Signaling Pathway,Acute Myeloid Leukemia Signaling,Acute Phase Response Signaling,Adrenomedullin signaling pathway,Aldosterone Signaling in Epithelial Cells,Antiproliferative Role of Somatostatin Receptor 2,Apelin Endothelial Signaling Pathway,Apoptosis Signaling,Autism Signaling Pathway,Autoph…
hsa-miR-34a-5p	miR-34a-5p (and other miRNAs w/seed GGCAGUG)	-0.29	TargetScan Mouse	High (predicted)	MAP3K3	kinase	B Cell Receptor Signaling,Cardiac Hypertrophy Signaling,Cardiac Hypertrophy Signaling (Enhanced),CD27 Signaling in Lymphocytes,Dilated Cardiomyopathy Signaling Pathway,ERK5 Signaling,G-Protein Coupled Receptor Signaling,Germ Cell-Sertoli Cell Junction Signaling,GNRH Signaling,HGF Signaling,Interleukin-1 family signaling,Natural Killer Cell Signaling,NF-κB Signaling,NFKBIE Signaling Pathway,NGF Si…
hsa-miR-34a-5p	miR-34a-5p (and other miRNAs w/seed GGCAGUG)	-0.29	TargetScan Human	High (predicted)	MAPK13	kinase	4-1BB Signaling in T Lymphocytes,Activin Inhibin Signaling Pathway,Acute Phase Response Signaling,Adrenomedullin signaling pathway,AMPK Signaling,Amyloid Processing,Antioxidant Action of Vitamin C,Apelin Adipocyte Signaling Pathway,Apelin Cardiomyocyte Signaling Pathway,April Mediated Signaling,ATM Signaling,B Cell Activating Factor Signaling,B Cell Receptor Signaling,BBSome Signaling Pathway,BMP…
hsa-miR-34a-5p	miR-34a-5p (and other miRNAs w/seed GGCAGUG)	-0.29	TargetScan Mouse,TargetScan Human	High (predicted),Moderate (predicted)	MAPT	other	14-3-3-mediated Signaling,Activation of NMDA receptors and postsynaptic events,Amyloid Processing,Apoptotic execution phase,BAG2 Signaling Pathway,CDK5 Signaling,Chaperone Mediated Autophagy Signaling Pathway,DHCR24 Signaling Pathway,Mitochondrial Dysfunction,Neuroinflammation Signaling Pathway,Neuroprotective Role of THOP1 in Alzheimer's Disease,Neurovascular Coupling Signaling Pathway,p38 MAPK …
hsa-miR-34a-5p	miR-34a-5p (and other miRNAs w/seed GGCAGUG)	-0.29	TargetScan Mouse,TargetScan Human	High (predicted),Moderate (predicted)	MRAS	enzyme	14-3-3-mediated Signaling,Actin Cytoskeleton Signaling,Actin Nucleation by ARP-WASP Complex,Acute Myeloid Leukemia Signaling,Acute Phase Response Signaling,Adrenomedullin signaling pathway,Agrin Interactions at Neuromuscular Junction,AMPK Signaling,Androgen Signaling,Angiopoietin Signaling,Antiproliferative Role of Somatostatin Receptor 2,Apelin Endothelial Signaling Pathway,Apelin Muscle Signali…
hsa-miR-34a-5p	miR-34a-5p (and other miRNAs w/seed GGCAGUG)	-0.29	Ingenuity Expert Findings,miRecords	Experimentally Observed	MYC	transcription regulator	Acute Myeloid Leukemia Signaling,Aryl Hydrocarbon Receptor Signaling,Autophagy,BAG2 Signaling Pathway,Beta-catenin independent WNT signaling,Bladder Cancer Signaling,Cardiac Hypertrophy Signaling (Enhanced),Cell Cycle: G1/S Checkpoint Regulation,Chaperone Mediated Autophagy Signaling Pathway,Chronic Myeloid Leukemia Signaling,Circadian Rhythm Signaling,Cohesin Chromatin Regulation Pathway,Colorec…
hsa-miR-34a-5p	miR-34a-5p (and other miRNAs w/seed GGCAGUG)	-0.29	TargetScan Mouse	High (predicted)	NFS1	enzyme	Alanine Biosynthesis III,Ferroptosis Signaling Pathway,Iron homeostasis signaling pathway,Metabolism of water-soluble vitamins and cofactors,Mitochondrial iron-sulfur cluster biogenesis,Molybdenum Cofactor Biosynthesis
hsa-miR-34a-5p	miR-34a-5p (and other miRNAs w/seed GGCAGUG)	-0.29	TargetScan Human	High (predicted)	PLA2G2F	enzyme	Antioxidant Action of Vitamin C,Atherosclerosis Signaling,CCR3 Signaling in Eosinophils,Docosahexaenoic Acid (DHA) Signaling,Eicosanoid Signaling,Endothelin-1 Signaling,ERK/MAPK Signaling,Fc Epsilon RI Signaling,Gap Junction Signaling,Glucocorticoid Receptor Signaling,Glutaminergic Receptor Signaling Pathway (Enhanced),Glycerophospholipid biosynthesis,MIF Regulation of Innate Immunity,MIF-mediate…
hsa-miR-34a-5p	miR-34a-5p (and other miRNAs w/seed GGCAGUG)	-0.29	Ingenuity Expert Findings	Experimentally Observed	PPP2R1A	phosphatase	3-phosphoinositide Biosynthesis,3-phosphoinositide Degradation,AMPK Signaling,ATM Signaling,Autophagy,BEX2 Signaling Pathway,Breast Cancer Regulation by Stathmin1,Cardiac β-adrenergic Signaling,CDK5 Signaling,Cell Cycle Checkpoints,Cell Cycle Regulation by BTG Family Proteins,Cellular Effects of Sildenafil (Viagra),Ceramide Signaling,Cilium Assembly,CLEAR Signaling Pathway,Cohesin Chromatin Regul…
hsa-miR-34a-5p	miR-34a-5p (and other miRNAs w/seed GGCAGUG)	-0.29	TargetScan Mouse	High (predicted)	PRF1	transporter	Airway Pathology in Chronic Obstructive Pulmonary Disease,Allograft Rejection Signaling,Autoimmune Thyroid Disease Signaling,Crosstalk between Dendritic Cells and Natural Killer Cells,Cytotoxic T Lymphocyte-mediated Apoptosis of Target Cells,Graft-versus-Host Disease Signaling,Granzyme A Signaling,Granzyme B Signaling,Immunogenic Cell Death Signaling Pathway,Pathogen Induced Cytokine Storm Signal…
hsa-miR-34a-5p	miR-34a-5p (and other miRNAs w/seed GGCAGUG)	-0.29	TargetScan Mouse	High (predicted)	PRKAB1	kinase	Activation of NMDA receptors and postsynaptic events,AMPK Signaling,Apelin Adipocyte Signaling Pathway,Apelin Cardiac Fibroblast Signaling Pathway,Apelin Endothelial Signaling Pathway,Apelin Muscle Signaling Pathway,Apelin Pancreas Signaling Pathway,Autophagy,Cachexia Signaling Pathway,Cellular Effects of Sildenafil (Viagra),Chaperone Mediated Autophagy Signaling Pathway,Chronic Myeloid Leukemia …
hsa-miR-34a-5p	miR-34a-5p (and other miRNAs w/seed GGCAGUG)	-0.29	TargetScan Human	High (predicted)	PRKCQ	kinase	14-3-3-mediated Signaling,Acetylcholine Receptor Signaling Pathway,Adrenergic Receptor Signaling Pathway (Enhanced),Aldosterone Signaling in Epithelial Cells,Androgen Signaling,Apelin Cardiomyocyte Signaling Pathway,Apelin Endothelial Signaling Pathway,Apoptosis Signaling,Apoptotic execution phase,Autophagy,Axonal Guidance Signaling,B Cell Receptor Signaling,Breast Cancer Regulation by Stathmin1,…
hsa-miR-34a-5p	miR-34a-5p (and other miRNAs w/seed GGCAGUG)	-0.29	TargetScan Mouse,TargetScan Human	High (predicted),Moderate (predicted)	PTPN4	phosphatase	Interleukin-1 family signaling,Protein Kinase A Signaling,Toll-like Receptor Cascades,Transcriptional Regulation by MECP2
hsa-miR-34a-5p	miR-34a-5p (and other miRNAs w/seed GGCAGUG)	-0.29	TargetScan Mouse	High (predicted)	RASD2	enzyme	14-3-3-mediated Signaling,Actin Cytoskeleton Signaling,Actin Nucleation by ARP-WASP Complex,Acute Myeloid Leukemia Signaling,Acute Phase Response Signaling,Adrenomedullin signaling pathway,Agrin Interactions at Neuromuscular Junction,Angiopoietin Signaling,Antiproliferative Role of Somatostatin Receptor 2,Apelin Endothelial Signaling Pathway,Apoptosis Signaling,Autism Signaling Pathway,Axonal Gui…
hsa-miR-34a-5p	miR-34a-5p (and other miRNAs w/seed GGCAGUG)	-0.29	TargetScan Mouse,TargetScan Human	High (predicted),Moderate (predicted)	ROCK1	kinase	ABRA Signaling Pathway,Actin Cytoskeleton Signaling,Actin Nucleation by ARP-WASP Complex,Activin Inhibin Signaling Pathway,Apoptosis Signaling,Apoptotic execution phase,Axonal Guidance Signaling,Cardiac Hypertrophy Signaling,Cardiac Hypertrophy Signaling (Enhanced),CCR3 Signaling in Eosinophils,Cholecystokinin/Gastrin-mediated Signaling,CXCR4 Signaling,Death Receptor Signaling,Endocannabinoid Can…
hsa-miR-34a-5p	miR-34a-5p (and other miRNAs w/seed GGCAGUG)	-0.29	TargetScan Mouse,TargetScan Human	High (predicted)	RRAS	enzyme	14-3-3-mediated Signaling,Actin Cytoskeleton Signaling,Actin Nucleation by ARP-WASP Complex,Acute Myeloid Leukemia Signaling,Acute Phase Response Signaling,Adrenomedullin signaling pathway,Agrin Interactions at Neuromuscular Junction,Angiopoietin Signaling,Antiproliferative Role of Somatostatin Receptor 2,Apelin Endothelial Signaling Pathway,Apoptosis Signaling,Autism Signaling Pathway,Axonal Gui…
hsa-miR-34a-5p	miR-34a-5p (and other miRNAs w/seed GGCAGUG)	-0.29	Ingenuity Expert Findings	Experimentally Observed	SMAD3	transcription regulator	Activin Inhibin Signaling Pathway,Adipogenesis pathway,Androgen Signaling,Antiproliferative Role of TOB in T Cell Signaling,Apelin Endothelial Signaling Pathway,Cachexia Signaling Pathway,Cell Cycle: G1/S Checkpoint Regulation,Cellular Effects of Sildenafil (Viagra),Chronic Myeloid Leukemia Signaling,Colorectal Cancer Metastasis Signaling,Coronavirus Pathogenesis Pathway,Deubiquitination,FAT10 Ca…
hsa-miR-34a-5p	miR-34a-5p (and other miRNAs w/seed GGCAGUG)	-0.29	TargetScan Human	High (predicted)	TNFSF14	cytokine	Adrenergic Receptor Signaling Pathway (Enhanced),Airway Pathology in Chronic Obstructive Pulmonary Disease,Atherosclerosis Signaling,Autism Signaling Pathway,Cachexia Signaling Pathway,Cardiac Hypertrophy Signaling (Enhanced),CDX Gastrointestinal Cancer Signaling Pathway,CGAS-STING Signaling Pathway,Erythropoietin Signaling Pathway,FXR/RXR Activation,Hematoma Resolution Signaling Pathway,Hepatic …
hsa-miR-34a-5p	miR-34a-5p (and other miRNAs w/seed GGCAGUG)	-0.29	Ingenuity Expert Findings	Experimentally Observed	TP53	transcription regulator	Adipogenesis pathway,Amyotrophic Lateral Sclerosis Signaling,Apoptosis Signaling,Aryl Hydrocarbon Receptor Signaling,ATM Signaling,Autophagy,BAG2 Signaling Pathway,Basal Cell Carcinoma Signaling,BER (Base Excision Repair) Pathway,Bladder Cancer Signaling,Breast Cancer Regulation by Stathmin1,Cancer Drug Resistance by Drug Efflux,Cell Cycle Checkpoints,Cell Cycle: G1/S Checkpoint Regulation,Cell C…
hsa-miR-34a-5p	miR-34a-5p (and other miRNAs w/seed GGCAGUG)	-0.29	TargetScan Mouse	High (predicted)	UBE2L3	enzyme	Class I MHC mediated antigen processing and presentation,E3 ubiquitin ligases ubiquitinate target proteins,Hypoxia Signaling in the Cardiovascular System,ISGylation Signaling Pathway,Protein ubiquitination,Protein Ubiquitination Pathway,RIPK1-mediated regulated necrosis,TNF signaling
hsa-miR-3529-3p	miR-3529-3p (miRNAs w/seed ACAACAA)	-1.1	TargetScan Human	High (predicted)	CDC42	enzyme	Actin Cytoskeleton Signaling,Actin Nucleation by ARP-WASP Complex,Agrin Interactions at Neuromuscular Junction,Axonal Guidance Signaling,B Cell Receptor Signaling,Cardiac Hypertrophy Signaling,CD28 Signaling in T Helper Cells,CDC42 Signaling,Cholecystokinin/Gastrin-mediated Signaling,Clathrin-mediated Endocytosis Signaling,Colorectal Cancer Metastasis Signaling,Costimulation by the CD28 family,CX…
hsa-miR-3529-3p	miR-3529-3p (miRNAs w/seed ACAACAA)	-1.1	TargetScan Human	High (predicted)	DFFB	enzyme	Apoptosis Signaling,Apoptotic execution phase,Cytotoxic T Lymphocyte-mediated Apoptosis of Target Cells,Death Receptor Signaling,Granzyme B Signaling,Induction of Apoptosis by HIV1,Tumoricidal Function of Hepatic Natural Killer Cells
hsa-miR-3529-3p	miR-3529-3p (miRNAs w/seed ACAACAA)	-1.1	TargetScan Human	High (predicted)	PRKACB	kinase	Acetylcholine Receptor Signaling Pathway,Activation of NMDA receptors and postsynaptic events,Adrenergic Receptor Signaling Pathway (Enhanced),Adrenomedullin signaling pathway,AMPK Signaling,Amyloid Processing,Androgen Signaling,Apelin Adipocyte Signaling Pathway,Apelin Pancreas Signaling Pathway,Autism Signaling Pathway,Autophagy,Axonal Guidance Signaling,BBSome Signaling Pathway,BMP signaling p…
hsa-miR-3529-3p	miR-3529-3p (miRNAs w/seed ACAACAA)	-1.1	TargetScan Human	High (predicted)	VDAC1	ion channel	Deubiquitination,Gap Junction Signaling,Mitochondrial calcium ion transport,Mitochondrial Dysfunction,Mitochondrial protein import,Mitophagy,Necroptosis Signaling Pathway,Neutrophil Extracellular Trap Signaling Pathway,Sirtuin Signaling Pathway,The citric acid (TCA) cycle and respiratory electron transport
hsa-miR-361-3p	miR-361-3p (miRNAs w/seed CCCCCAG)	0.152	TargetScan Mouse,TargetScan Human	High (predicted),Moderate (predicted)	ARF3	enzyme	COPI-mediated anterograde transport,Ferroptosis Signaling Pathway,HER-2 Signaling in Breast Cancer,Integrin Signaling,Intra-Golgi and retrograde Golgi-to-ER traffic,PI Metabolism,ROBO SLIT Signaling Pathway
hsa-miR-361-3p	miR-361-3p (miRNAs w/seed CCCCCAG)	0.152	TargetScan Mouse,TargetScan Human	High (predicted),Moderate (predicted)	BAK1	transporter	Apoptosis Signaling,BEX2 Signaling Pathway,IL-7 Signaling Pathway,Immunogenic Cell Death Signaling Pathway,Induction of Apoptosis by HIV1,Interferon Signaling,Intrinsic Pathway for Apoptosis,Molecular Mechanisms of Cancer,NAFLD Signaling Pathway,Pyroptosis
hsa-miR-361-3p	miR-361-3p (miRNAs w/seed CCCCCAG)	0.152	TargetScan Human	High (predicted)	CAMK2B	kinase	Acetylcholine Receptor Signaling Pathway,Activation of NMDA receptors and postsynaptic events,Assembly and cell surface presentation of NMDA receptors,Autism Signaling Pathway,B Cell Receptor Signaling,Breast Cancer Regulation by Stathmin1,Calcium Signaling,cAMP-mediated signaling,Cardiac conduction,Cardiac Hypertrophy Signaling (Enhanced),Cellular response to heat stress,Chemokine Signaling,Circ…
hsa-miR-361-3p	miR-361-3p (miRNAs w/seed CCCCCAG)	0.152	TargetScan Mouse	High (predicted)	CFLAR	other	Caspase activation via Death Receptors in the presence of ligand,Cellular Effects of Sildenafil (Viagra),Death Receptor Signaling,Immunogenic Cell Death Signaling Pathway,Molecular Mechanisms of Cancer,MYC Mediated Apoptosis Signaling,Necroptosis Signaling Pathway,Neuroinflammation Signaling Pathway,PEDF Signaling,Retinoic acid Mediated Apoptosis Signaling,RIPK1-mediated regulated necrosis,Role o…
hsa-miR-361-3p	miR-361-3p (miRNAs w/seed CCCCCAG)	0.152	TargetScan Mouse,TargetScan Human	High (predicted),Moderate (predicted)	CHMP7	other	Endosomal Sorting Complex Required For Transport (ESCRT),Late endosomal microautophagy,Macroautophagy,Mitotic Metaphase and Anaphase,Pyroptosis
hsa-miR-361-3p	miR-361-3p (miRNAs w/seed CCCCCAG)	0.152	TargetScan Mouse	High (predicted)	DAPK3	kinase	Autophagy,Caspase activation via Dependence Receptors in the absence of ligand,Immunogenic Cell Death Signaling Pathway
hsa-miR-361-3p	miR-361-3p (miRNAs w/seed CCCCCAG)	0.152	TargetScan Human	High (predicted)	DYNLL2	other	Aggrephagy,Cell Cycle Checkpoints,Cilium Assembly,COPI-mediated anterograde transport,HSP90 chaperone cycle for steroid hormone receptors in the presence of ligand,Intra-Golgi and retrograde Golgi-to-ER traffic,Intrinsic Pathway for Apoptosis,Macroautophagy,MHC class II antigen presentation,Mitotic Metaphase and Anaphase,Mitotic Prometaphase,Nuclear Cytoskeleton Signaling Pathway,Phagosome Matura…
[truncated: 204 more rows]

## Sheet: Figure S3.IPA enriched pathways
Pathway enrichment for inflammasome, pyroptosis, and pyroptosis signaling.
[truncated: 4 more rows]
